# Supplementary material for: Single-cell analysis identifies a key role for Hhip in murine coronal suture development
Source: Nat Commun. 2021 Dec 8;12:7132. doi: 10.1038/s41467-021-27402-5 (PMC8655033; doi:10.1038/s41467-021-27402-5)
Supplement: Supplementary file 3 — Supplementary Data 1 [file 41467_2021_27402_MOESM3_ESM.xlsx]

## Sheet: Legend
Supplementary Dataset 1, related to Figs. 1, 2, and 3. Coronal suture scRNA-seq analysis of cell type identification and gene ontology
Sheet Name	Sheet description
Cluster_marker_genes_all, E16.5 cluster_marker_genes_CS, E18.5 cluster_marker_genes_CS	Cell type cluster marker genes identified by scRNA-seq for the whole data set (all) and/or the subset of CS6-1 to 7 at E16.5, or CS8-1 to 9 at E18.5. Differential gene expression was assessed among all possible pairwise cluster comparisons; maximum FDR value and minimum lnFC (natural log) values were used to determine significant markers (FDR ≤ 0.05, lnFC ≥ 0.25). For the subset analysis (FS) the…
E16.5 cluster_GO_enrichment_CS, E18.5 cluster_GO_enrichment_CS	Significantly enriched gene ontologies by CS cell cluster. Ranked gene enrichment analysis was performed with gProfileR (FDR ≤ 0.05) (Reimand et al., 2007). See below for column header legend.
Legend for cluster marker genes
Cell type	Assigned after marker gene identification
Gene symbol	Common gene name
Max. PC1 score	Maximum gene score on the first principal component
Max. adjusted p value or Combined Fisher p value	Maximum adjusted p value, or combined Fisher p value where applicable, computed using a GLM framework with MAST; Finak et al., 2015
Min. average lnFC	Minimum expression change from all pairwise comparisons; natural log
Legend for cluster GO enrichment
Cell type	Assigned after marker gene identification
Significant	Whether p value is =< 0.05
p value	gProfiler p value
Term size	Number of genes associated to functional term
Query size	Number of genes in input lists
Overlap size	Genes in the input list associated to functional term
Precision	Fraction of input genes in the functional term
Recall	Fraction of functional genes detected in the list
Term ID	Term identifier
Domain	GO term type
Subgraph number	Associated with term's hierarchy
Term name	GO term name
Intersection	Names of input genes in functional term

## Sheet: Cluster_marker_genes_all
Cell type	Gene symbol	Max PC1 score	Max. adjusted p-value	Min average lnFC
Capillary Endothelial Cells	Fabp4	0.916	0	3.4359
Capillary Endothelial Cells	Egfl7	0.99	0	2.98144
Capillary Endothelial Cells	Aplnr	0.864	0	2.83823
Capillary Endothelial Cells	Pecam1	1	0	2.65795
Capillary Endothelial Cells	Gpihbp1	0.927	0	2.65112
Capillary Endothelial Cells	Cldn5	0.969	0	2.62607
Capillary Endothelial Cells	Cdh5	0.995	0	2.62592
Capillary Endothelial Cells	Kdr	0.984	0	2.56346
Capillary Endothelial Cells	Ecscr	0.99	0	2.22865
Capillary Endothelial Cells	Emcn	0.969	0	2.22266
Capillary Endothelial Cells	Plvap	0.953	0	2.19612
Capillary Endothelial Cells	Icam2	0.984	0	2.1524
Capillary Endothelial Cells	Pcdh17	0.906	0	2.13816
Capillary Endothelial Cells	Tie1	0.958	0	2.05148
Capillary Endothelial Cells	Rasip1	0.995	0	2.0429
Capillary Endothelial Cells	Cd93	0.995	0	2.02242
Capillary Endothelial Cells	Cav1	1	0	1.97282
Capillary Endothelial Cells	Sox18	0.853	0	1.89029
Capillary Endothelial Cells	Tmem255a	0.916	0	1.86355
Capillary Endothelial Cells	Flt1	0.979	0	1.8398
Capillary Endothelial Cells	Clec14a	0.906	0	1.73968
Capillary Endothelial Cells	Trp53i11	0.869	0	1.7355
Capillary Endothelial Cells	Fam167b	0.848	0	1.67013
Capillary Endothelial Cells	Sparcl1	1	0	1.63027
Capillary Endothelial Cells	Myct1	0.895	0	1.6009
Capillary Endothelial Cells	Adgrf5	0.953	0	1.59652
Capillary Endothelial Cells	Gimap6	0.948	0	1.56661
Capillary Endothelial Cells	Podxl	0.822	0	1.5573
Capillary Endothelial Cells	Mmrn2	0.921	0	1.5444
Capillary Endothelial Cells	Col15a1	0.969	0	1.53382
Capillary Endothelial Cells	Ushbp1	0.89	0	1.50048
Capillary Endothelial Cells	Robo4	0.911	0	1.49498
Capillary Endothelial Cells	Ptprb	0.864	0	1.49076
Capillary Endothelial Cells	F11r	0.958	0	1.44636
Capillary Endothelial Cells	Dok4	0.853	0	1.4183
Capillary Endothelial Cells	Eng	0.984	0	1.40421
Capillary Endothelial Cells	Vamp5	0.906	0	1.38285
Capillary Endothelial Cells	Cyyr1	0.88	0	1.37478
Capillary Endothelial Cells	Col18a1	0.953	0	1.35902
Capillary Endothelial Cells	Ipo11	0.89	0	1.35025
Capillary Endothelial Cells	Esam	0.995	0	1.34808
Capillary Endothelial Cells	Kank3	0.916	0	1.33192
Capillary Endothelial Cells	Tjp1	0.874	0	1.3312
Capillary Endothelial Cells	Adgrl4	0.869	0	1.32686
Capillary Endothelial Cells	Vwa1	0.78	0	1.3168
Capillary Endothelial Cells	Arhgef15	0.822	0	1.31651
Capillary Endothelial Cells	Plxnd1	0.963	0	1.30337
Capillary Endothelial Cells	Rapgef5	0.775	0	1.3005
Capillary Endothelial Cells	Slc9a3r2	0.906	0	1.29278
Capillary Endothelial Cells	Bcl6b	0.77	0	1.2915
Capillary Endothelial Cells	Ramp2	0.995	0	1.28916
Capillary Endothelial Cells	She	0.832	0	1.28044
Capillary Endothelial Cells	Elk3	0.99	0	1.27696
Capillary Endothelial Cells	Gimap4	0.827	0	1.27678
Capillary Endothelial Cells	Asb4	0.749	0	1.2564
Capillary Endothelial Cells	Gimap1	0.843	0	1.25593
Capillary Endothelial Cells	Prex2	0.785	0	1.23469
Capillary Endothelial Cells	Itga6	0.958	0	1.22923
Capillary Endothelial Cells	2900026A02Rik	0.853	0	1.21618
Capillary Endothelial Cells	Tspan18	0.942	0	1.19557
Capillary Endothelial Cells	Mest	0.995	0	1.18688
Capillary Endothelial Cells	Tmem88	0.88	0	1.18227
Capillary Endothelial Cells	N4bp3	0.743	0	1.15964
Capillary Endothelial Cells	Arhgap29	0.911	0	1.14241
Capillary Endothelial Cells	Sox17	0.67	0	1.13598
Capillary Endothelial Cells	Fgd5	0.817	0	1.12074
Capillary Endothelial Cells	Arhgap18	0.869	0	1.11566
Capillary Endothelial Cells	Tcf4	1	0	1.11338
Capillary Endothelial Cells	Flt4	0.696	0	1.10702
Capillary Endothelial Cells	Rasgrp3	0.806	0	1.10052
Capillary Endothelial Cells	Apln	0.565	0	1.09954
Capillary Endothelial Cells	Klhl4	0.675	0	1.09641
Capillary Endothelial Cells	Arap3	0.838	0	1.0915
Capillary Endothelial Cells	Ldb2	0.838	0	1.09139
Capillary Endothelial Cells	C130074G19Rik	0.785	0	1.09063
Capillary Endothelial Cells	Dysf	0.749	0	1.08415
Capillary Endothelial Cells	Ehd2	0.953	0	1.08178
Capillary Endothelial Cells	Abhd17a	0.979	0	1.08027
Capillary Endothelial Cells	Prrg3	0.848	0	1.07869
Capillary Endothelial Cells	Ece1	0.911	0	1.07566
Capillary Endothelial Cells	Afap1l1	0.864	0	1.06568
Capillary Endothelial Cells	Peg10	0.723	0	1.05626
Capillary Endothelial Cells	Ets2	0.927	0	1.04325
Capillary Endothelial Cells	Pcdh12	0.717	0	1.04316
Capillary Endothelial Cells	8430408G22Rik	0.545	0	1.03843
Capillary Endothelial Cells	Shank3	0.691	0	1.02278
Capillary Endothelial Cells	Itga2	0.66	0	1.01918
Capillary Endothelial Cells	Gimap5	0.754	0	1.01913
Capillary Endothelial Cells	Ctla2a	0.958	0	1.01672
Capillary Endothelial Cells	Fkbp1a	1	0	1.00982
Capillary Endothelial Cells	Plk2	0.895	0	1.00903
Capillary Endothelial Cells	Efna1	0.848	0	1.00129
Capillary Endothelial Cells	Ccdc85b	0.869	0	1.00086
Capillary Endothelial Cells	Arhgap31	0.948	0	0.988376
Capillary Endothelial Cells	Btnl9	0.592	0	0.987118
Capillary Endothelial Cells	Mall	0.806	0	0.986652
Capillary Endothelial Cells	S1pr1	0.906	0	0.97741
Capillary Endothelial Cells	Rgcc	0.906	0	0.977191
Capillary Endothelial Cells	Sox7	0.66	0	0.974127
Capillary Endothelial Cells	Kitl	0.77	0	0.955722
Capillary Endothelial Cells	S100a16	0.979	0	0.953415
Capillary Endothelial Cells	Ptprm	0.749	0	0.95228
Capillary Endothelial Cells	Cmtm8	0.77	0	0.951227
Capillary Endothelial Cells	Npr1	0.754	0	0.948405
Capillary Endothelial Cells	Sh3bp5	0.838	0	0.948006
Capillary Endothelial Cells	Cdh13	0.675	0	0.946133
Capillary Endothelial Cells	Jup	0.822	0	0.941435
Capillary Endothelial Cells	Mfng	0.859	0	0.941219
Capillary Endothelial Cells	Mecom	0.534	0	0.931235
Capillary Endothelial Cells	Myzap	0.691	0	0.93089
Capillary Endothelial Cells	Kif26a	0.77	0	0.924661
Capillary Endothelial Cells	Crip2	0.99	0	0.91534
Capillary Endothelial Cells	Ppp1r2	0.99	0	0.91275
Capillary Endothelial Cells	Ctnnb1	0.995	0	0.908553
Capillary Endothelial Cells	Meox1	0.681	0	0.907472
Capillary Endothelial Cells	Palmd	0.654	0	0.907138
Capillary Endothelial Cells	Nova2	0.681	0	0.904298
Capillary Endothelial Cells	Dll4	0.623	0	0.900063
Capillary Endothelial Cells	4931406P16Rik	0.874	0	0.898947
Capillary Endothelial Cells	Sox11	0.822	0	0.898329
Capillary Endothelial Cells	Mmp15	0.754	0	0.893342
Capillary Endothelial Cells	Unc45b	0.702	0	0.892328
Capillary Endothelial Cells	Yes1	0.874	0	0.888419
Capillary Endothelial Cells	Scarf1	0.733	0	0.885047
Capillary Endothelial Cells	Ly6c1	0.759	0	0.882795
Capillary Endothelial Cells	Smad1	0.801	0	0.875119
Capillary Endothelial Cells	Snn	0.738	0	0.874853
Capillary Endothelial Cells	Rbp7	0.33	0	0.873692
Capillary Endothelial Cells	Dock6	0.838	0	0.869832
Capillary Endothelial Cells	Lrrc8c	0.796	0	0.86929
Capillary Endothelial Cells	Kcne3	0.534	0	0.863998
Capillary Endothelial Cells	Fam13c	0.675	0	0.862238
Capillary Endothelial Cells	Fam43a	0.78	0	0.861544
Capillary Endothelial Cells	Clec1a	0.586	0	0.859807
Capillary Endothelial Cells	Map4k5	0.775	0	0.856922
Capillary Endothelial Cells	Arhgef5	0.66	0	0.852598
Capillary Endothelial Cells	Itpkb	0.817	0	0.851687
Capillary Endothelial Cells	Cd36	0.78	0	0.850769
Capillary Endothelial Cells	Ppm1f	0.749	0	0.850417
Capillary Endothelial Cells	Pde8a	0.806	0	0.848884
Capillary Endothelial Cells	Mmrn1	0.503	0	0.845273
Capillary Endothelial Cells	Ppp1r16b	0.67	0	0.83745
Capillary Endothelial Cells	Notch4	0.644	0	0.835432
Capillary Endothelial Cells	Myo18a	0.796	0	0.833881
Capillary Endothelial Cells	Ppp1r13b	0.77	0	0.831792
Capillary Endothelial Cells	Hdac7	0.921	0	0.830162
Capillary Endothelial Cells	Ccdc88c	0.529	0	0.826176
Capillary Endothelial Cells	Thsd1	0.696	0	0.826087
Capillary Endothelial Cells	Nos3	0.628	0	0.82589
Capillary Endothelial Cells	Cracr2b	0.806	0	0.825722
Capillary Endothelial Cells	Odc1	0.838	0	0.814221
Capillary Endothelial Cells	Pon2	0.937	0	0.807634
Capillary Endothelial Cells	Tspan9	0.791	0	0.798936
Capillary Endothelial Cells	Cda	0.707	0	0.794242
Capillary Endothelial Cells	Rasal2	0.707	0	0.793898
Capillary Endothelial Cells	Acvrl1	0.853	0	0.783891
Capillary Endothelial Cells	Fam171a2	0.812	0	0.781286
Capillary Endothelial Cells	Piezo2	0.775	0	0.77275
Capillary Endothelial Cells	Dst	0.843	0	0.771274
Capillary Endothelial Cells	Prcp	0.927	0	0.757572
Capillary Endothelial Cells	Lxn	0.859	0	0.756789
Capillary Endothelial Cells	Fyn	0.921	0	0.756474
Capillary Endothelial Cells	Mast4	0.911	0	0.755064
Capillary Endothelial Cells	Gpr182	0.503	0	0.752049
Capillary Endothelial Cells	Palm	0.843	0	0.749431
Capillary Endothelial Cells	Abcg2	0.89	0	0.747159
Capillary Endothelial Cells	Grrp1	0.717	0	0.742706
Capillary Endothelial Cells	Sema6a	0.812	0	0.737013
Capillary Endothelial Cells	Jag2	0.524	0	0.736627
Capillary Endothelial Cells	Upp1	0.602	0	0.736545
Capillary Endothelial Cells	Shroom2	0.623	0	0.735984
Capillary Endothelial Cells	Ccm2l	0.613	0	0.735706
Capillary Endothelial Cells	Tnfaip1	0.906	0	0.728841
Capillary Endothelial Cells	Kctd17	0.639	0	0.727741
Capillary Endothelial Cells	Znrf1	0.848	0	0.72736
Capillary Endothelial Cells	Myo10	0.822	0	0.725513
Capillary Endothelial Cells	Arhgap27	0.749	0	0.721981
Capillary Endothelial Cells	Ephb4	0.77	0	0.721116
Capillary Endothelial Cells	Grasp	0.801	0	0.719947
Capillary Endothelial Cells	Prkd2	0.723	0	0.719662
Capillary Endothelial Cells	Ablim1	0.801	0	0.718668
Capillary Endothelial Cells	Cdipt	0.853	0	0.718311
Capillary Endothelial Cells	Hspg2	0.99	0	0.717124
Capillary Endothelial Cells	Fscn1	0.937	0	0.712971
Capillary Endothelial Cells	Ctnnbip1	0.969	0	0.7115
Capillary Endothelial Cells	Btbd3	0.728	0	0.710792
Capillary Endothelial Cells	Sptbn1	0.984	0	0.707815
Capillary Endothelial Cells	Lama4	0.937	0	0.706316
Capillary Endothelial Cells	Rbpms	0.927	0	0.705123
Capillary Endothelial Cells	Exoc3l	0.602	0	0.701878
Capillary Endothelial Cells	Ammecr1	0.618	0	0.701115
Capillary Endothelial Cells	Pxdn	0.937	0	0.697322
Capillary Endothelial Cells	Gng11	1	0	0.6903
Capillary Endothelial Cells	Gm16104	0.534	0	0.688332
Capillary Endothelial Cells	Slc39a10	0.686	0	0.688048
Capillary Endothelial Cells	Ets1	0.937	0	0.68763
Capillary Endothelial Cells	Homer3	0.743	0	0.686512
Capillary Endothelial Cells	Sacs	0.607	0	0.683678
Capillary Endothelial Cells	Bik	0.576	0	0.682354
Capillary Endothelial Cells	Nav1	0.859	0	0.679489
Capillary Endothelial Cells	Utrn	0.864	0	0.678166
Capillary Endothelial Cells	Fam198b	0.712	0	0.676798
Capillary Endothelial Cells	Fzd4	0.806	0	0.674323
Capillary Endothelial Cells	Rapgef3	0.613	0	0.673976
Capillary Endothelial Cells	Egln1	0.796	0	0.673836
Capillary Endothelial Cells	Ccdc28b	0.848	0	0.671892
Capillary Endothelial Cells	Enpp3	0.565	0	0.669634
Capillary Endothelial Cells	Nes	0.822	0	0.659957
Capillary Endothelial Cells	Snrk	0.948	0	0.658879
Capillary Endothelial Cells	Kctd12b	0.581	0	0.656993
Capillary Endothelial Cells	Magi1	0.586	0	0.655383
Capillary Endothelial Cells	Wscd1	0.492	0	0.650668
Capillary Endothelial Cells	Card10	0.56	0	0.648784
Capillary Endothelial Cells	Efnb2	0.696	0	0.645051
Capillary Endothelial Cells	Arhgef7	0.827	0	0.64488
Capillary Endothelial Cells	Hecw2	0.592	0	0.642989
Capillary Endothelial Cells	Kcna5	0.471	0	0.636938
Capillary Endothelial Cells	Sult1a1	0.602	0	0.634008
Capillary Endothelial Cells	Arglu1	0.953	0	0.633428
Capillary Endothelial Cells	Taok2	0.743	0	0.631564
Capillary Endothelial Cells	Srgap1	0.696	0	0.631172
Capillary Endothelial Cells	Tecpr1	0.686	0	0.630648
Capillary Endothelial Cells	Gimap8	0.518	0	0.628537
Capillary Endothelial Cells	Caskin2	0.665	0	0.626743
Capillary Endothelial Cells	Dock9	0.728	0	0.626009
Capillary Endothelial Cells	Zdhhc20	0.901	0	0.623059
Capillary Endothelial Cells	Coro2b	0.602	0	0.621054
Capillary Endothelial Cells	Ephb1	0.482	0	0.620578
Capillary Endothelial Cells	Tek	0.827	0	0.618771
Capillary Endothelial Cells	Dusp3	0.838	0	0.616746
Capillary Endothelial Cells	Flywch1	0.66	0	0.612417
Capillary Endothelial Cells	Ppfibp1	0.796	0	0.609289
Capillary Endothelial Cells	Tmem44	0.623	0	0.609102
Capillary Endothelial Cells	Zfp664	0.764	0	0.60882
Capillary Endothelial Cells	Madcam1	0.22	0	0.60801
Capillary Endothelial Cells	Piezo1	0.843	0	0.607608
Capillary Endothelial Cells	Fli1	0.859	0	0.607535
Capillary Endothelial Cells	Itga5	0.838	0	0.605614
Capillary Endothelial Cells	Calcrl	0.749	0	0.60477
Capillary Endothelial Cells	Adamts9	0.759	0	0.602321
Capillary Endothelial Cells	Stx6	0.853	0	0.598135
Capillary Endothelial Cells	Lrg1	0.251	0	0.594915
Capillary Endothelial Cells	Gm42418	0.995	0	0.593748
Capillary Endothelial Cells	Tcf15	0.602	0	0.592707
Capillary Endothelial Cells	Atrx	0.963	0	0.58883
Capillary Endothelial Cells	Aplp2	0.995	0	0.586182
Capillary Endothelial Cells	Gngt2	0.885	0	0.582892
Capillary Endothelial Cells	Tmsb10	1	0	0.582213
Capillary Endothelial Cells	Cds2	0.775	0	0.579226
Capillary Endothelial Cells	Tnfaip8l1	0.497	0	0.577414
Capillary Endothelial Cells	1700020I14Rik	0.885	0	0.576428
Capillary Endothelial Cells	Cdc42bpb	0.817	0	0.574347
Capillary Endothelial Cells	Raph1	0.88	0	0.57322
Capillary Endothelial Cells	Aaed1	0.613	0	0.571403
Capillary Endothelial Cells	Cav2	0.89	0	0.570482
Capillary Endothelial Cells	Pald1	0.686	0	0.570403
Capillary Endothelial Cells	Adora2a	0.545	0	0.570258
Capillary Endothelial Cells	Tfpi	0.827	0	0.570059
Capillary Endothelial Cells	Ednrb	0.723	0	0.568867
Capillary Endothelial Cells	Gnas	1	0	0.567216
Capillary Endothelial Cells	Mgat4b	0.848	0	0.566396
Capillary Endothelial Cells	Adam10	0.901	0	0.566067
Capillary Endothelial Cells	Nav3	0.639	0	0.564195
Capillary Endothelial Cells	Plcg1	0.717	0	0.559827
Capillary Endothelial Cells	Fmnl3	0.749	0	0.559504
Capillary Endothelial Cells	Cd151	0.906	0	0.553614
Capillary Endothelial Cells	Chst15	0.644	0	0.553614
Capillary Endothelial Cells	Cd38	0.471	0	0.552343
Capillary Endothelial Cells	Hmg20b	0.89	0	0.551486
Capillary Endothelial Cells	Tmem47	0.639	0	0.550269
Capillary Endothelial Cells	Laptm4b	0.759	0	0.549518
Capillary Endothelial Cells	Stap2	0.581	0	0.547363
Capillary Endothelial Cells	AU021092	0.382	0	0.547033
Capillary Endothelial Cells	Lta4h	0.791	0	0.546397
Capillary Endothelial Cells	Tinagl1	0.89	0	0.546261
Capillary Endothelial Cells	Cdkl1	0.408	0	0.546118
Capillary Endothelial Cells	Vwf	0.188	0	0.542174
Capillary Endothelial Cells	Ctnna1	0.953	0	0.541478
Capillary Endothelial Cells	Dab2ip	0.791	0	0.540023
Capillary Endothelial Cells	Tmem204	0.728	0	0.537466
Capillary Endothelial Cells	Arhgef28	0.466	0	0.537033
Capillary Endothelial Cells	Limch1	0.675	0	0.536417
Capillary Endothelial Cells	Sptan1	0.921	0	0.536361
Capillary Endothelial Cells	Ica1	0.508	0	0.535318
Capillary Endothelial Cells	Luzp1	0.874	0	0.533747
Capillary Endothelial Cells	Sh2d3c	0.665	0	0.533618
Capillary Endothelial Cells	Klf7	0.916	0	0.533531
Capillary Endothelial Cells	Fbxl7	0.592	0	0.529902
Capillary Endothelial Cells	Sfswap	0.749	0	0.529871
Capillary Endothelial Cells	Hip1	0.77	0	0.529447
Capillary Endothelial Cells	Mcf2l	0.513	0	0.52641
Capillary Endothelial Cells	Cd34	1	0	0.523605
Capillary Endothelial Cells	Slc2a1	0.738	0	0.523338
Capillary Endothelial Cells	Macf1	0.911	0	0.517413
Capillary Endothelial Cells	Zeb1	0.827	0	0.515237
Capillary Endothelial Cells	Wwtr1	0.832	0	0.515224
Capillary Endothelial Cells	Lamc1	0.948	0	0.513876
Capillary Endothelial Cells	Traf7	0.78	0	0.510771
Capillary Endothelial Cells	Plekha1	0.649	0	0.508142
Capillary Endothelial Cells	Fam181b	0.419	0	0.506042
Capillary Endothelial Cells	Casd1	0.628	0	0.502564
Capillary Endothelial Cells	Smad5	0.801	0	0.502505
Capillary Endothelial Cells	Lrrc58	0.942	0	0.500962
Capillary Endothelial Cells	Zfp422	0.723	0	0.499472
Capillary Endothelial Cells	Pitpnm2	0.586	0	0.499073
Capillary Endothelial Cells	F8	0.377	0	0.497379
Capillary Endothelial Cells	Ccnjl	0.497	0	0.497201
Capillary Endothelial Cells	Slc43a3	0.696	0	0.49663
Capillary Endothelial Cells	Actn4	0.958	0	0.496226
Capillary Endothelial Cells	Hspa12b	0.654	0	0.493918
Capillary Endothelial Cells	Smarcd1	0.67	0	0.493864
Capillary Endothelial Cells	Pcdh1	0.791	0	0.493379
Capillary Endothelial Cells	Ralb	0.942	0	0.491967
Capillary Endothelial Cells	Smtn	0.712	0	0.4913
Capillary Endothelial Cells	Marc2	0.942	0	0.49103
Capillary Endothelial Cells	Daam1	0.555	0	0.490385
Capillary Endothelial Cells	Cd40	0.471	0	0.489875
Capillary Endothelial Cells	Pea15a	0.937	0	0.488737
Capillary Endothelial Cells	Col4a2	0.995	0	0.486635
Capillary Endothelial Cells	Elk4	0.702	0	0.484638
Capillary Endothelial Cells	Hnrnpa0	0.916	0	0.483243
Capillary Endothelial Cells	Xiap	0.843	0	0.478198
Capillary Endothelial Cells	Notch1	0.895	0	0.474913
Capillary Endothelial Cells	Gdpd5	0.66	0	0.474516
Capillary Endothelial Cells	Pde4d	0.524	0	0.473152
Capillary Endothelial Cells	Nxpe4	0.581	0	0.471906
Capillary Endothelial Cells	Nck1	0.738	0	0.469588
Capillary Endothelial Cells	Zfp366	0.429	0	0.467339
Capillary Endothelial Cells	Thsd7a	0.377	0	0.466439
Capillary Endothelial Cells	Stx2	0.654	0	0.46591
Capillary Endothelial Cells	Pcp4l1	0.387	0	0.462834
Capillary Endothelial Cells	Ebf3	0.628	0	0.461572
Capillary Endothelial Cells	Adcy4	0.613	0	0.460395
Capillary Endothelial Cells	Atp2b4	0.796	0	0.460117
Capillary Endothelial Cells	Rell1	0.723	0	0.459866
Capillary Endothelial Cells	Phf14	0.859	0	0.459163
Capillary Endothelial Cells	Rnf125	0.435	0	0.458838
Capillary Endothelial Cells	Sipa1	0.859	0	0.458827
Capillary Endothelial Cells	Exoc5	0.759	0	0.458542
Capillary Endothelial Cells	Spag9	0.901	0	0.458111
Capillary Endothelial Cells	Agrn	0.832	0	0.456696
Capillary Endothelial Cells	Tspan6	0.901	0	0.45606
Capillary Endothelial Cells	Col4a1	0.995	0	0.45516
Capillary Endothelial Cells	Phf20l1	0.801	0	0.454086
Capillary Endothelial Cells	Bptf	0.89	0	0.453998
Capillary Endothelial Cells	Map3k11	0.77	0	0.453607
Capillary Endothelial Cells	Phldb2	0.754	0	0.453487
Capillary Endothelial Cells	Phactr2	0.785	0	0.451373
Capillary Endothelial Cells	Prkch	0.806	0	0.45075
Capillary Endothelial Cells	Tm4sf1	0.953	0	0.450364
Capillary Endothelial Cells	Btbd7	0.728	0	0.448789
Capillary Endothelial Cells	Lamb1	0.885	0	0.448634
Capillary Endothelial Cells	C1qtnf9	0.272	0	0.448421
Capillary Endothelial Cells	Slco3a1	0.56	0	0.448223
Capillary Endothelial Cells	Filip1	0.613	0	0.447567
Capillary Endothelial Cells	Rps6ka2	0.476	0	0.447087
Capillary Endothelial Cells	Plcb1	0.44	0	0.446357
Capillary Endothelial Cells	Rc3h1	0.723	0	0.443596
Capillary Endothelial Cells	Asap2	0.67	0	0.44258
Capillary Endothelial Cells	Cdc42ep1	0.733	0	0.441798
Capillary Endothelial Cells	Rab12	0.78	0	0.441607
Capillary Endothelial Cells	Sema3g	0.241	0	0.441211
Capillary Endothelial Cells	Eogt	0.492	0	0.439933
Capillary Endothelial Cells	Dgkz	0.801	0	0.436082
Capillary Endothelial Cells	Cpd	0.791	0	0.436067
Capillary Endothelial Cells	Epas1	0.921	0	0.435406
Capillary Endothelial Cells	Lrrc8a	0.712	0	0.434104
Capillary Endothelial Cells	Gimap9	0.44	0	0.433773
Capillary Endothelial Cells	Adam15	0.901	0	0.43236
Capillary Endothelial Cells	Ccdc85a	0.361	0	0.424345
Capillary Endothelial Cells	Hyal2	0.702	0	0.421294
Capillary Endothelial Cells	Pkp4	0.592	0	0.420057
Capillary Endothelial Cells	Stox2	0.717	0	0.420007
Capillary Endothelial Cells	Trim24	0.654	0	0.418867
Capillary Endothelial Cells	Mxd4	0.937	0	0.41874
Capillary Endothelial Cells	Sigirr	0.45	0	0.416092
Capillary Endothelial Cells	Pum1	0.843	0	0.415171
Capillary Endothelial Cells	Cdk17	0.644	0	0.412577
Capillary Endothelial Cells	Hnrnph1	0.942	0	0.412454
Capillary Endothelial Cells	S100a13	0.974	0	0.412277
Capillary Endothelial Cells	Dock4	0.681	0	0.411209
Capillary Endothelial Cells	Nfib	0.984	0	0.40941
Capillary Endothelial Cells	Git2	0.827	0	0.409224
Capillary Endothelial Cells	Mgat1	0.812	0	0.408814
Capillary Endothelial Cells	Ggta1	0.733	0	0.408701
Capillary Endothelial Cells	Dcbld1	0.476	0	0.406145
Capillary Endothelial Cells	Cmtm3	0.901	0	0.405897
Capillary Endothelial Cells	Lars2	0.723	0	0.405848
Capillary Endothelial Cells	Elf2	0.801	0	0.405546
Capillary Endothelial Cells	Herc2	0.717	0	0.405369
Capillary Endothelial Cells	Carhsp1	0.723	0	0.405094
Capillary Endothelial Cells	Klhl3	0.361	0	0.404873
Capillary Endothelial Cells	Gm9917	0.372	0	0.402995
Capillary Endothelial Cells	Ssu2	0.298	0	0.402832
Capillary Endothelial Cells	Brd9	0.691	0	0.40252
Capillary Endothelial Cells	Prpf4b	0.869	0	0.40142
Capillary Endothelial Cells	Rdx	0.984	0	0.401402
Capillary Endothelial Cells	Tsnax	0.775	0	0.40109
Capillary Endothelial Cells	Rgl2	0.743	0	0.40079
Capillary Endothelial Cells	Chst1	0.607	0	0.399155
Capillary Endothelial Cells	Fam193b	0.529	0	0.399085
Capillary Endothelial Cells	Ice1	0.597	0	0.397163
Capillary Endothelial Cells	Ptk2	0.832	0	0.396017
Capillary Endothelial Cells	Zkscan3	0.66	0	0.395643
Capillary Endothelial Cells	Pik3c2b	0.524	0	0.39561
Capillary Endothelial Cells	Stim2	0.602	0	0.392271
Capillary Endothelial Cells	Magi3	0.476	0	0.390786
Capillary Endothelial Cells	Car8	0.435	0	0.389393
Capillary Endothelial Cells	Cd300lg	0.382	0	0.387907
Capillary Endothelial Cells	Sema6d	0.749	0	0.385588
Capillary Endothelial Cells	Apc	0.639	0	0.384642
Capillary Endothelial Cells	Slco2a1	0.492	0	0.38331
Capillary Endothelial Cells	Dock1	0.728	0	0.383149
Capillary Endothelial Cells	Dennd5b	0.681	0	0.382635
Capillary Endothelial Cells	Adgrg1	0.366	0	0.382536
Capillary Endothelial Cells	Tia1	0.806	0	0.381087
Capillary Endothelial Cells	BC028528	0.848	0	0.380585
Capillary Endothelial Cells	Cd2ap	0.785	0	0.380473
Capillary Endothelial Cells	Sypl	0.921	0	0.38005
Capillary Endothelial Cells	B3gnt3	0.351	0	0.380004
Capillary Endothelial Cells	Lpar6	0.733	0	0.379938
Capillary Endothelial Cells	Crmp1	0.403	0	0.379571
Capillary Endothelial Cells	Scarb1	0.806	0	0.379259
Capillary Endothelial Cells	Ier5l	0.508	0	0.375771
Capillary Endothelial Cells	Raet1e	0.414	0	0.374926
Capillary Endothelial Cells	Prr5l	0.56	0	0.374024
Capillary Endothelial Cells	Cnot6	0.822	0	0.371518
Capillary Endothelial Cells	Dach1	0.314	0	0.371087
Capillary Endothelial Cells	Mpzl1	0.916	0	0.369394
Capillary Endothelial Cells	Fryl	0.644	0	0.368674
Capillary Endothelial Cells	Ramp3	0.372	0	0.368392
Capillary Endothelial Cells	Myh10	0.859	0	0.368353
Capillary Endothelial Cells	Lpar4	0.743	0	0.367328
Capillary Endothelial Cells	Entpd1	0.649	0	0.364868
Capillary Endothelial Cells	Calm1	1	0	0.364617
Capillary Endothelial Cells	Prickle3	0.471	0	0.363306
Capillary Endothelial Cells	Rps6ka3	0.738	0	0.362678
Capillary Endothelial Cells	Sema6b	0.497	0	0.361369
Capillary Endothelial Cells	Fubp1	0.927	0	0.360869
Capillary Endothelial Cells	4833403J16Rik	0.319	0	0.356293
Capillary Endothelial Cells	mt-Co2	1	0	0.354471
Capillary Endothelial Cells	Anxa6	0.974	0	0.35367
Capillary Endothelial Cells	Cttnbp2	0.424	0	0.353529
Capillary Endothelial Cells	Frmd4a	0.733	0	0.353093
Capillary Endothelial Cells	Cyb5a	0.963	0	0.352258
Capillary Endothelial Cells	Flnb	0.827	0	0.351009
Capillary Endothelial Cells	Tnfrsf1a	0.932	0	0.350522
Capillary Endothelial Cells	Exoc3l2	0.403	0	0.350516
Capillary Endothelial Cells	Gnb1	0.963	0	0.349669
Capillary Endothelial Cells	Ypel2	0.534	0	0.349184
Capillary Endothelial Cells	Ldb1	0.707	0	0.348924
Capillary Endothelial Cells	Exoc3l4	0.44	0	0.348754
Capillary Endothelial Cells	Klk8	0.581	0	0.348534
Capillary Endothelial Cells	Ddx6	0.859	0	0.348137
Capillary Endothelial Cells	Etl4	0.576	0	0.348098
Capillary Endothelial Cells	Arhgef12	0.77	0	0.348084
Capillary Endothelial Cells	Numb	0.56	0	0.347964
Capillary Endothelial Cells	Ppp1r9a	0.55	0	0.347755
Capillary Endothelial Cells	Tgfbr2	0.89	0	0.347038
Capillary Endothelial Cells	Reep3	0.906	0	0.346996
Capillary Endothelial Cells	Ctnnd1	0.728	0	0.345704
Capillary Endothelial Cells	Nudt4	0.885	0	0.345593
Capillary Endothelial Cells	Bmf	0.455	0	0.345337
Capillary Endothelial Cells	Esm1	0.162	0	0.34336
Capillary Endothelial Cells	Ripply3	0.325	0	0.341532
Capillary Endothelial Cells	Syne2	0.607	0	0.341266
Capillary Endothelial Cells	Map4k4	0.948	0	0.339872
Capillary Endothelial Cells	Taok1	0.801	0	0.339716
Capillary Endothelial Cells	Edn1	0.12	0	0.33963
Capillary Endothelial Cells	Nos2	0.251	0	0.33884
Capillary Endothelial Cells	Sh3tc1	0.565	0	0.338421
Capillary Endothelial Cells	Bmpr2	0.812	0	0.338268
Capillary Endothelial Cells	Ccnyl1	0.503	0	0.337872
Capillary Endothelial Cells	Zfpm1	0.424	0	0.337788
Capillary Endothelial Cells	Ktn1	0.942	0	0.337698
Capillary Endothelial Cells	Lhx6	0.272	0	0.33726
Capillary Endothelial Cells	mt-Co3	1	0	0.337127
Capillary Endothelial Cells	Hbp1	0.728	0	0.336937
Capillary Endothelial Cells	Ddx17	0.901	0	0.336319
Capillary Endothelial Cells	Kif1b	0.775	0	0.336303
Capillary Endothelial Cells	Nckap5l	0.487	0	0.334983
Capillary Endothelial Cells	Trim25	0.686	0	0.334821
Capillary Endothelial Cells	Adgrg3	0.361	0	0.334793
Capillary Endothelial Cells	Foxo1	0.675	0	0.333735
Capillary Endothelial Cells	Tpst2	0.817	0	0.333498
Capillary Endothelial Cells	Hras	0.848	0	0.333422
Capillary Endothelial Cells	Dusp23	0.644	0	0.333139
Capillary Endothelial Cells	Trim56	0.482	0	0.333135
Capillary Endothelial Cells	Syt15	0.162	0	0.332381
Capillary Endothelial Cells	Prrc2c	0.958	0	0.332175
Capillary Endothelial Cells	Chd7	0.686	0	0.331957
Capillary Endothelial Cells	Spns2	0.602	0	0.331858
Capillary Endothelial Cells	Kif1c	0.665	0	0.33118
Capillary Endothelial Cells	Tal1	0.408	0	0.329786
Capillary Endothelial Cells	Bcar1	0.649	0	0.32936
Capillary Endothelial Cells	Mum1	0.723	0	0.329027
Capillary Endothelial Cells	Prrg2	0.497	0	0.328935
Capillary Endothelial Cells	Cd81	1	0	0.328649
Capillary Endothelial Cells	Ywhab	0.984	0	0.328643
Capillary Endothelial Cells	Wwc2	0.775	0	0.328211
Capillary Endothelial Cells	Anp32a	0.99	0	0.327715
Capillary Endothelial Cells	Fyttd1	0.764	0	0.325918
Capillary Endothelial Cells	4930402H24Rik	0.654	0	0.32543
Capillary Endothelial Cells	Nsd1	0.838	0	0.324967
Capillary Endothelial Cells	Spata6	0.555	0	0.324452
Capillary Endothelial Cells	Zbtb46	0.382	0	0.322698
Capillary Endothelial Cells	Myef2	0.654	0	0.32197
Capillary Endothelial Cells	Ndrg1	0.733	0	0.321865
Capillary Endothelial Cells	Dynll1	1	0	0.321385
Capillary Endothelial Cells	Tcf3	0.812	0	0.318656
Capillary Endothelial Cells	Synj2bp	0.681	0	0.318154
Capillary Endothelial Cells	Mark4	0.613	0	0.317978
Capillary Endothelial Cells	Plcb4	0.639	0	0.31795
Capillary Endothelial Cells	Clic4	0.948	0	0.317118
Capillary Endothelial Cells	4930503L19Rik	0.487	0	0.316856
Capillary Endothelial Cells	Plekhg5	0.534	0	0.316781
Capillary Endothelial Cells	Celsr1	0.304	0	0.316459
Capillary Endothelial Cells	Zmym5	0.597	0	0.31625
Capillary Endothelial Cells	Klhl24	0.634	0	0.315145
Capillary Endothelial Cells	Cbx1	0.948	0	0.315142
Capillary Endothelial Cells	Ube2r2	0.937	0	0.315092
Capillary Endothelial Cells	Tmod3	0.859	0	0.314363
Capillary Endothelial Cells	Lrch3	0.55	0	0.314099
Capillary Endothelial Cells	Csnk1e	0.78	0	0.312965
Capillary Endothelial Cells	Chd1	0.717	0	0.312662
Capillary Endothelial Cells	Stk25	0.764	0	0.312247
Capillary Endothelial Cells	Rc3h2	0.675	0	0.311706
Capillary Endothelial Cells	Mob2	0.607	0	0.311082
Capillary Endothelial Cells	Tpm4	0.995	0	0.310042
Capillary Endothelial Cells	Eva1a	0.461	0	0.309457
Capillary Endothelial Cells	Csnk1g2	0.832	0	0.30928
Capillary Endothelial Cells	Prrc2b	0.78	0	0.307859
Capillary Endothelial Cells	Dennd6a	0.555	0	0.307715
Capillary Endothelial Cells	Pnkd	0.859	0	0.307207
Capillary Endothelial Cells	Mgll	0.555	0	0.307091
Capillary Endothelial Cells	Clca3a1	0.194	0	0.307009
Capillary Endothelial Cells	Prkce	0.497	0	0.306999
Capillary Endothelial Cells	Dmwd	0.539	0	0.306916
Capillary Endothelial Cells	Pnrc2	0.754	0	0.305976
Capillary Endothelial Cells	Ltbr	0.743	0	0.305097
Capillary Endothelial Cells	Bnip2	0.911	0	0.305065
Capillary Endothelial Cells	Myo1b	0.906	0	0.305029
Capillary Endothelial Cells	Hmcn1	0.78	0	0.304804
Capillary Endothelial Cells	Sav1	0.717	0	0.304408
Capillary Endothelial Cells	Rasa1	0.791	0	0.304319
Capillary Endothelial Cells	Pxn	0.827	0	0.303238
Capillary Endothelial Cells	Nid2	0.89	0	0.303146
Capillary Endothelial Cells	Ddah1	0.518	0	0.302973
Capillary Endothelial Cells	Fam124b	0.267	0	0.301981
Capillary Endothelial Cells	Ndfip2	0.791	0	0.301616
Capillary Endothelial Cells	Nlk	0.508	0	0.301231
Capillary Endothelial Cells	Dgkh	0.545	0	0.301195
Capillary Endothelial Cells	Sncg	0.283	0	0.300917
Capillary Endothelial Cells	Tbx1	0.283	0	0.300405
Capillary Endothelial Cells	Ptprg	0.529	0	0.299629
Capillary Endothelial Cells	Plekhg1	0.571	0	0.299013
Capillary Endothelial Cells	Wipf3	0.209	0	0.298152
Capillary Endothelial Cells	Ppm1a	0.806	0	0.297708
Capillary Endothelial Cells	Ccny	0.717	0	0.296537
Capillary Endothelial Cells	Vash1	0.267	0	0.29635
Capillary Endothelial Cells	Plscr3	0.791	0	0.296342
Capillary Endothelial Cells	Mbtd1	0.628	0	0.295632
Capillary Endothelial Cells	Plxna2	0.565	0	0.295505
Capillary Endothelial Cells	Sugt1	0.901	0	0.295319
Capillary Endothelial Cells	Dgke	0.325	0	0.294891
Capillary Endothelial Cells	Mtmr11	0.482	0	0.293594
Capillary Endothelial Cells	Pbrm1	0.901	0	0.293032
Capillary Endothelial Cells	Abhd17b	0.524	0	0.29285
Capillary Endothelial Cells	Rapgef1	0.675	0	0.292346
Capillary Endothelial Cells	Dync1h1	0.864	0	0.291089
Capillary Endothelial Cells	Gpm6a	0.257	0	0.290779
Capillary Endothelial Cells	Anapc16	0.864	0	0.290749
Capillary Endothelial Cells	Wdfy1	0.445	0	0.290545
Capillary Endothelial Cells	Dicer1	0.675	0	0.289895
Capillary Endothelial Cells	Vsig10	0.398	0	0.288556
Capillary Endothelial Cells	Rras	0.832	0	0.288487
Capillary Endothelial Cells	Procr	0.487	0	0.288392
Capillary Endothelial Cells	Maml3	0.455	0	0.288128
Capillary Endothelial Cells	Wasf2	0.969	0	0.286659
Capillary Endothelial Cells	Tbc1d16	0.508	0	0.286468
Capillary Endothelial Cells	Bicd2	0.565	0	0.285318
Capillary Endothelial Cells	Ankrd37	0.482	0	0.284376
Capillary Endothelial Cells	Ttc14	0.806	0	0.284324
Capillary Endothelial Cells	Tlk1	0.597	0	0.283741
Capillary Endothelial Cells	Zfp329	0.424	0	0.283198
Capillary Endothelial Cells	Tnrc6a	0.832	0	0.282961
Capillary Endothelial Cells	Mmd	0.618	0	0.28216
Capillary Endothelial Cells	Gxylt1	0.545	0	0.28098
Capillary Endothelial Cells	Golm1	0.55	0	0.280857
Capillary Endothelial Cells	1110032F04Rik	0.246	0	0.279562
Capillary Endothelial Cells	Isca1	0.56	0	0.277238
Capillary Endothelial Cells	Cnot6l	0.749	0	0.277156
Capillary Endothelial Cells	Hoxd8	0.377	0	0.276824
Capillary Endothelial Cells	Tcf7l2	0.791	0	0.276722
Capillary Endothelial Cells	Susd4	0.22	0	0.276599
Capillary Endothelial Cells	Hif1a	0.848	0	0.275712
Capillary Endothelial Cells	Kdm1a	0.723	0	0.275653
Capillary Endothelial Cells	Crk	0.812	0	0.274646
Capillary Endothelial Cells	Ttc9	0.236	0	0.274373
Capillary Endothelial Cells	Hmbox1	0.466	0	0.274278
Capillary Endothelial Cells	Gcc2	0.571	0	0.274115
Capillary Endothelial Cells	Dll1	0.236	0	0.273226
Capillary Endothelial Cells	Triobp	0.733	0	0.272961
Capillary Endothelial Cells	Adam19	0.555	0	0.272205
Capillary Endothelial Cells	Zfp644	0.759	0	0.272013
Capillary Endothelial Cells	Rilpl1	0.529	0	0.272008
Capillary Endothelial Cells	Sri	0.958	0	0.27143
Capillary Endothelial Cells	Tes	0.571	0	0.271359
Capillary Endothelial Cells	Ireb2	0.571	0	0.271355
Capillary Endothelial Cells	Hook3	0.785	0	0.269564
Capillary Endothelial Cells	Fcho2	0.749	0	0.269241
Capillary Endothelial Cells	Fam212a	0.66	0	0.268796
Capillary Endothelial Cells	Lcorl	0.534	0	0.268361
Capillary Endothelial Cells	Fam208a	0.529	0	0.268287
Capillary Endothelial Cells	Gtf2i	0.906	0	0.26815
Capillary Endothelial Cells	Tmem252	0.173	0	0.268038
Capillary Endothelial Cells	mt-Atp6	1	0	0.267639
Capillary Endothelial Cells	Ggps1	0.466	0	0.267258
Capillary Endothelial Cells	Mob4	0.822	0	0.267205
Capillary Endothelial Cells	Fzd6	0.34	0	0.266899
Capillary Endothelial Cells	Leng8	0.524	0	0.266766
Capillary Endothelial Cells	Pgm1	0.592	0	0.266106
Capillary Endothelial Cells	Ralgapa2	0.34	0	0.265895
Capillary Endothelial Cells	Sash1	0.817	0	0.265813
Capillary Endothelial Cells	Arhgef26	0.33	0	0.264798
Capillary Endothelial Cells	Tulp4	0.654	0	0.26467
Capillary Endothelial Cells	Bcl2	0.602	0	0.264252
Capillary Endothelial Cells	Git1	0.602	0	0.264175
Capillary Endothelial Cells	Nhsl2	0.618	0	0.26391
Capillary Endothelial Cells	Zfp445	0.529	0	0.26223
Capillary Endothelial Cells	Layn	0.335	0	0.261888
Capillary Endothelial Cells	Son	1	0	0.261822
Capillary Endothelial Cells	Pde2a	0.314	0	0.261661
Capillary Endothelial Cells	Zfp638	0.686	0	0.261564
Capillary Endothelial Cells	Mark3	0.796	0	0.26148
Capillary Endothelial Cells	Krit1	0.702	0	0.261345
Capillary Endothelial Cells	Map4k2	0.387	0	0.260271
Capillary Endothelial Cells	Ptpn14	0.56	0	0.259999
Capillary Endothelial Cells	Gtpbp2	0.681	0	0.258745
Capillary Endothelial Cells	Rnf122	0.545	0	0.258612
Capillary Endothelial Cells	Hectd1	0.822	0	0.257862
Capillary Endothelial Cells	Nrbp1	0.812	0	0.257792
Capillary Endothelial Cells	Tspan15	0.749	0	0.257547
Capillary Endothelial Cells	Fam57a	0.387	0	0.257125
Capillary Endothelial Cells	Rgs12	0.482	0	0.256836
Capillary Endothelial Cells	Eif4g2	0.99	0	0.256318
Capillary Endothelial Cells	Cxxc5	0.602	0	0.256102
Capillary Endothelial Cells	Anxa3	0.901	0	0.256084
Capillary Endothelial Cells	Adarb1	0.471	0	0.255282
Capillary Endothelial Cells	Slc24a5	0.461	0	0.254922
Capillary Endothelial Cells	Gria2	0.157	0	0.254602
Capillary Endothelial Cells	Pik3c2a	0.581	0	0.25418
Capillary Endothelial Cells	Tshz2	0.817	0	0.253941
Capillary Endothelial Cells	Zdhhc17	0.45	0	0.253274
Capillary Endothelial Cells	Ankrd11	0.927	0	0.253226
Capillary Endothelial Cells	Mib1	0.634	0	0.252681
Capillary Endothelial Cells	Fam160b1	0.592	0	0.25247
Capillary Endothelial Cells	Fbxo45	0.471	0	0.252163
Capillary Endothelial Cells	Armcx4	0.586	0	0.25141
Capillary Endothelial Cells	Purb	0.911	0	0.251059
Capillary Endothelial Cells	Sec14l1	0.717	0	0.251001
Chondrocytes	Col2a1	0.995	0	4.12648
Chondrocytes	Col9a3	0.989	0	3.5574
Chondrocytes	3110079O15Rik	0.968	0	3.38961
Chondrocytes	Col9a1	1	0	3.29105
Chondrocytes	Col9a2	1	0	3.22465
Chondrocytes	Matn1	0.805	0	3.21607
Chondrocytes	Hapln1	0.958	0	3.0773
Chondrocytes	Comp	0.863	0	2.42064
Chondrocytes	Cytl1	0.821	0	2.359
Chondrocytes	Acan	0.916	0	2.10972
Chondrocytes	Col11a1	1	0	1.93607
Chondrocytes	Matn3	0.616	0	1.80727
Chondrocytes	Col27a1	0.874	0	1.76825
Chondrocytes	Susd5	0.826	0	1.67531
Chondrocytes	Sox9	0.926	0	1.58999
Chondrocytes	Mia	0.989	0	1.5423
Chondrocytes	Fzd9	0.826	0	1.5289
Chondrocytes	Clu	0.489	0	1.46034
Chondrocytes	Wwp2	0.758	0	1.45483
Chondrocytes	Ncmap	0.779	0	1.43404
Chondrocytes	Dhx58os	0.774	0	1.38953
Chondrocytes	Fgfr3	0.832	0	1.33839
Chondrocytes	Gdf5	0.579	0	1.33712
Chondrocytes	S100b	0.911	0	1.27371
Chondrocytes	Sox5	0.837	0	1.25003
Chondrocytes	Papss2	0.742	0	1.20837
Chondrocytes	Msi2	0.937	0	1.18181
Chondrocytes	Sorbs2	0.779	0	1.11154
Chondrocytes	Chadl	0.711	0	1.10578
Chondrocytes	1190002N15Rik	0.8	0	1.04619
Chondrocytes	Scrg1	0.611	0	1.04081
Chondrocytes	Loxl3	0.732	0	1.01273
Chondrocytes	4930523C07Rik	0.784	0	0.976623
Chondrocytes	Fbln7	0.784	0	0.933784
Chondrocytes	Mgp	1	0	0.904984
Chondrocytes	Ier2	0.958	0	0.902349
Chondrocytes	Col11a2	0.979	0	0.89691
Chondrocytes	Cd9	1	0	0.872377
Chondrocytes	Zbtb20	0.868	0	0.852879
Chondrocytes	Pcolce2	0.679	0	0.849725
Chondrocytes	Creb3l2	0.921	0	0.827646
Chondrocytes	Sdk2	0.816	0	0.799771
Chondrocytes	Trpv4	0.658	0	0.792062
Chondrocytes	Gadd45a	0.332	0	0.791279
Chondrocytes	Mmp13	0.184	1.03e-08	0.774517
Chondrocytes	Fn1	1	0	0.76865
Chondrocytes	Stk26	0.489	0	0.755115
Chondrocytes	Fam180a	0.647	0	0.739485
Chondrocytes	Ucma	0.458	0	0.738938
Chondrocytes	Slc35d1	0.574	0	0.736219
Chondrocytes	Fgfrl1	0.742	0	0.723738
Chondrocytes	Scara3	0.816	0	0.713021
Chondrocytes	Efcab1	0.547	0	0.699488
Chondrocytes	Slc26a2	0.616	0	0.691508
Chondrocytes	Ppp1r1b	0.384	0	0.684573
Chondrocytes	Fam20b	0.647	0	0.68027
Chondrocytes	Fbxo2	0.379	0	0.653075
Chondrocytes	Ugdh	0.774	0	0.645915
Chondrocytes	Unc5c	0.705	0	0.641483
Chondrocytes	Id1	0.889	0	0.639982
Chondrocytes	Dnajb1	0.837	0	0.618992
Chondrocytes	Klf2	0.974	0	0.616287
Chondrocytes	Mafb	0.484	0	0.613727
Chondrocytes	Golph3	0.847	0	0.606048
Chondrocytes	Rexo2	0.874	0	0.605161
Chondrocytes	Matn4	0.963	0	0.600965
Chondrocytes	Rcn2	0.963	0	0.595786
Chondrocytes	Errfi1	0.726	0	0.592464
Chondrocytes	Plod2	0.879	0	0.588534
Chondrocytes	Adgrg6	0.758	0	0.586973
Chondrocytes	S100a1	0.874	0	0.585299
Chondrocytes	Gfpt1	0.889	0	0.58094
Chondrocytes	Xylt1	0.563	0	0.576818
Chondrocytes	Il17d	0.605	0	0.576489
Chondrocytes	Fry	0.579	0	0.5747
Chondrocytes	Chst11	0.611	0	0.572861
Chondrocytes	Rcan1	0.632	0	0.564754
Chondrocytes	Pdrg1	0.821	0	0.557635
Chondrocytes	Prg4	0.121	0	0.556772
Chondrocytes	Tmem41b	0.684	0	0.552464
Chondrocytes	Cacna1a	0.474	0	0.544758
Chondrocytes	Ooep	0.532	0	0.543615
Chondrocytes	Vasn	0.921	0	0.541912
Chondrocytes	Nqo1	0.495	0	0.541108
Chondrocytes	Proser2	0.553	0	0.539886
Chondrocytes	Csgalnact1	0.637	0	0.538432
Chondrocytes	Acot1	0.616	0	0.536674
Chondrocytes	1810058I24Rik	0.989	0	0.536328
Chondrocytes	Stk39	0.795	0	0.536015
Chondrocytes	Cmtm5	0.384	0	0.534892
Chondrocytes	Fosb	0.884	0	0.5212
Chondrocytes	Kif21a	0.553	0	0.520823
Chondrocytes	Calml3	0.332	0	0.510859
Chondrocytes	Bnip3	0.784	0	0.502722
Chondrocytes	Metrn	0.6	0	0.493346
Chondrocytes	Ccdc80	0.758	0	0.478727
Chondrocytes	Rlbp1	0.332	0	0.476645
Chondrocytes	Higd1a	0.947	0	0.469318
Chondrocytes	Sdc4	0.979	0	0.468857
Chondrocytes	Slc35b2	0.821	0	0.464537
Chondrocytes	Yipf4	0.9	0	0.463174
Chondrocytes	Synpo	0.658	0	0.460875
Chondrocytes	Gale	0.616	0	0.45964
Chondrocytes	Rab11fip4	0.532	0	0.458263
Chondrocytes	Tmbim1	0.858	0	0.454602
Chondrocytes	Prelp	0.789	0	0.453568
Chondrocytes	Jun	0.968	0	0.442863
Chondrocytes	Scin	0.505	0	0.44134
Chondrocytes	Tspan3	0.984	0	0.435694
Chondrocytes	1700025G04Rik	0.847	0	0.414188
Chondrocytes	Nfatc2	0.521	0	0.413681
Chondrocytes	Bag1	0.958	0	0.411621
Chondrocytes	Alx1	0.853	0	0.408968
Chondrocytes	Gm26532	0.353	2.49e-13	0.408278
Chondrocytes	Tubb2a	0.789	0	0.40622
Chondrocytes	Tmed9	0.989	0	0.405584
Chondrocytes	Ldlrad3	0.532	0	0.404891
Chondrocytes	Gfpt2	0.653	0	0.404596
Chondrocytes	Fxyd3	0.263	0	0.402623
Chondrocytes	Rbp4	0.416	0	0.400715
Chondrocytes	Ppp1r3b	0.405	0	0.399534
Chondrocytes	Magel2	0.311	0	0.391322
Chondrocytes	Slc35e3	0.495	0	0.387766
Chondrocytes	Prkcz	0.368	0	0.387627
Chondrocytes	Me1	0.647	0	0.386167
Chondrocytes	Bhlhe40	0.763	0	0.384367
Chondrocytes	Usp29	0.447	0	0.379263
Chondrocytes	Tcf12	0.868	0	0.377418
Chondrocytes	Ost4	0.963	0	0.376686
Chondrocytes	Peg3	0.995	0	0.37659
Chondrocytes	Slc16a4	0.421	0	0.374975
Chondrocytes	Sec22b	0.874	0	0.374304
Chondrocytes	Pdia4	0.863	0	0.371215
Chondrocytes	Nkx6-1	0.379	0	0.370652
Chondrocytes	Dnajb9	0.679	0	0.364953
Chondrocytes	Zfp385b	0.426	0	0.361773
Chondrocytes	Zfp385c	0.311	0	0.357913
Chondrocytes	Ctgf	0.437	0	0.357434
Chondrocytes	Nphp1	0.495	0	0.357403
Chondrocytes	Extl1	0.295	0	0.354784
Chondrocytes	Snhg6	0.953	0	0.352944
Chondrocytes	Nr4a1	0.858	0	0.349277
Chondrocytes	Plod3	0.805	0	0.348577
Chondrocytes	Ninj2	0.289	0	0.347333
Chondrocytes	Mlec	0.895	0	0.343874
Chondrocytes	Nt5e	0.374	0	0.34147
Chondrocytes	Kctd4	0.253	0	0.339563
Chondrocytes	Vill	0.558	0	0.336138
Chondrocytes	Copb2	0.916	0	0.3309
Chondrocytes	Tsc22d1	1	0	0.326507
Chondrocytes	Foxa3	0.253	0	0.323912
Chondrocytes	Fos	0.947	0	0.319088
Chondrocytes	Sox4	0.742	0	0.318675
Chondrocytes	Cspg4	0.7	0	0.316517
Chondrocytes	Fam216a	0.584	0	0.313181
Chondrocytes	3830403N18Rik	0.253	0	0.312258
Chondrocytes	Egr1	0.884	0	0.312035
Chondrocytes	Bex2	0.247	0	0.31027
Chondrocytes	Plxnb1	0.4	0	0.308959
Chondrocytes	Mdfi	0.742	0	0.306613
Chondrocytes	Tbrg1	0.958	0	0.306062
Chondrocytes	Tgfa	0.295	0	0.305803
Chondrocytes	5033426O07Rik	0.242	0	0.304769
Chondrocytes	Tmem45a	0.747	0	0.301411
Chondrocytes	Dstn	0.979	0	0.300695
Chondrocytes	Swi5	0.984	0	0.295911
Chondrocytes	Twsg1	0.726	0	0.292526
Chondrocytes	Trp53inp2	0.526	0	0.288236
Chondrocytes	Taf13	0.637	0	0.2848
Chondrocytes	Atf4	0.984	0	0.283311
Chondrocytes	Gdf10	0.711	0	0.282637
Chondrocytes	Golgb1	0.9	0	0.281848
Chondrocytes	Hmgcr	0.516	0	0.280195
Chondrocytes	Bdh1	0.326	0	0.279054
Chondrocytes	Gmcl1	0.258	0.0102201	0.27688
Chondrocytes	Bmp2	0.426	0	0.275505
Chondrocytes	Bbx	0.732	0	0.275399
Chondrocytes	Slc27a6	0.232	0	0.274713
Chondrocytes	Enpp2	0.526	0	0.271539
Chondrocytes	Tbc1d10a	0.6	0	0.27141
Chondrocytes	Sobp	0.563	0	0.268773
Chondrocytes	Srpr	0.895	0	0.268745
Chondrocytes	Serpine1	0.321	0	0.268249
Chondrocytes	Lrrc75b	0.3	0	0.263103
Chondrocytes	Ube2b	0.974	0	0.262632
Chondrocytes	Phlda2	0.237	0	0.262335
Chondrocytes	Arf2	0.611	0	0.262294
Chondrocytes	Cyr61	0.937	0	0.260515
Chondrocytes	Gm2115	0.147	0	0.260059
Chondrocytes	Tgm2	0.568	0	0.259915
Chondrocytes	Tmem230	0.653	0	0.25806
Chondrocytes	Edil3	0.768	0	0.257871
Chondrocytes	Aldh7a1	0.774	0	0.257794
Chondrocytes	Dusp18	0.389	0	0.25668
Chondrocytes	Rusc1	0.437	0	0.255295
Chondrocytes	Borcs8	0.679	0	0.254817
Chondrocytes	Bud31	0.874	0	0.253593
Chondrocytes	Mpzl2	0.279	0	0.253499
Chondrocytes	Pitpnc1	0.742	0	0.253377
Chondrocytes	Tob1	0.716	0	0.252745
Chondrocytes	Rhod	0.416	0	0.25186
Chondrocytes	Pycr2	0.663	0	0.250299
CS-1	Ibsp	0.998	0	3.11462
CS-1	Ifitm5	0.994	0	2.0019
CS-1	Smpd3	0.947	0	1.89314
CS-1	Sgms2	0.968	0	1.85035
CS-1	Col22a1	0.956	0	1.7929
CS-1	Bglap	0.836	0	1.75675
CS-1	Cgref1	0.975	0	1.62379
CS-1	Dmp1	0.573	0	1.60596
CS-1	Bglap2	0.771	0	1.44661
CS-1	Car3	0.794	0	1.30324
CS-1	Slc13a5	0.773	0	1.21827
CS-1	Ptgis	0.981	0	1.18743
CS-1	Spp1	0.964	0	1.17084
CS-1	Col24a1	0.771	0	1.06459
CS-1	Slc36a2	0.834	0	1.05943
CS-1	Phex	0.533	0	1.05225
CS-1	Pcsk6	0.861	0	0.977981
CS-1	Kazald1	0.977	0	0.956518
CS-1	Dkk1	0.541	0	0.826355
CS-1	Mamdc2	0.653	0	0.815658
CS-1	Col1a1	1	0	0.80422
CS-1	Bglap3	0.385	0	0.79119
CS-1	Satb2	0.716	0	0.770595
CS-1	Fabp3	0.625	0	0.750239
CS-1	Sema3b	0.714	0	0.749985
CS-1	Cadm1	0.863	0	0.696987
CS-1	Hrc	0.562	0	0.674018
CS-1	Col13a1	0.785	0	0.666469
CS-1	P4ha1	0.981	0	0.65778
CS-1	Cdh2	0.88	0	0.65311
CS-1	Panx3	0.737	0	0.636035
CS-1	Ramp1	0.867	0	0.626172
CS-1	Ptprz1	0.499	0	0.576067
CS-1	Rcor2	0.663	0	0.554311
CS-1	Timp1	0.968	0	0.543683
CS-1	Ano6	0.754	0	0.524932
CS-1	Col1a2	1	0	0.523689
CS-1	Enpp6	0.413	0	0.51956
CS-1	Tmem119	0.918	0	0.504762
CS-1	Slc8a3	0.535	0	0.499916
CS-1	Lpar3	0.484	0	0.496591
CS-1	Chst13	0.419	0	0.455909
CS-1	Kcnk1	0.688	0	0.455637
CS-1	Metrnl	0.865	0	0.450807
CS-1	Bambi	0.907	0	0.421225
CS-1	Dlx3	0.398	0	0.413651
CS-1	Bmp8a	0.347	0	0.401539
CS-1	Cd200	0.901	0	0.391997
CS-1	Pth1r	0.878	0	0.385479
CS-1	Cfh	0.924	0	0.381352
CS-1	Rom1	0.419	0	0.378897
CS-1	Fam46a	0.836	0	0.357218
CS-1	Cdo1	0.88	0	0.346441
CS-1	Ppm1e	0.36	0	0.343317
CS-1	Fkbp11	0.931	0	0.335218
CS-1	Tcf7	0.587	0	0.331347
CS-1	Ank	0.486	0	0.322677
CS-1	Col5a2	1	0	0.322234
CS-1	Nupr1	0.92	0	0.314718
CS-1	Lipi	0.234	0	0.309603
CS-1	Fkbp10	0.996	0	0.302649
CS-1	Frzb	0.307	0	0.297242
CS-1	Lifr	0.735	0	0.29419
CS-1	Irx5	0.522	0	0.288257
CS-1	Sparc	1	0	0.285496
CS-1	Ranbp3l	0.217	0	0.281866
CS-1	Mical3	0.632	0	0.280039
CS-1	Rhbdl2	0.295	0	0.277042
CS-1	Sost	0.105	2.22e-16	0.276662
CS-1	Wisp1	0.884	0	0.264292
CS-1	Fign	0.448	0	0.263246
CS-1	Farp2	0.352	0	0.261587
CS-1	Gm266	0.526	0	0.252763
CS-1	Mlip	0.659	0	0.251856
CS-1	Rerg	0.533	0	0.251077
CS-2	Cma1	0.215	0	3.34775
CS-2	Cpa3	0.166	0	2.90755
CS-2	Tpsb2	0.157	1.53e-12	2.64175
CS-2	Hdc	0.136	0	2.25112
CS-2	Calca	0.124	1.71e-10	1.0358
CS-2	Serpinb1a	0.221	0	0.949152
CS-2	Il1rl1	0.121	1.38e-13	0.857781
CS-2	Cyp11a1	0.112	0	0.697461
CS-2	Tcf19	0.595	0	0.598325
CS-2	Fndc5	0.142	0	0.535158
CS-2	Rab27b	0.245	1.55e-15	0.469185
CS-2	Mxd3	0.399	0	0.438206
CS-2	Ccne1	0.489	0	0.405897
CS-2	Cdkn2c	0.529	0	0.40463
CS-2	Tubb5	0.997	0	0.402684
CS-2	Kit	0.127	0	0.392069
CS-2	Nsg1	0.644	0	0.390839
CS-2	Gata2	0.109	0	0.3635
CS-2	Dnajc9	0.779	0	0.352366
CS-2	Gnai1	0.338	0	0.343046
CS-2	Lockd	0.514	0	0.333447
CS-2	Mns1	0.423	0	0.329268
CS-2	Ero1l	0.396	0.00016471	0.329182
CS-2	Ptprcap	0.103	0	0.317599
CS-2	Rab44	0.103	0	0.300657
CS-2	Tk1	0.653	0	0.292907
CS-2	H1fx	0.616	0	0.26794
CS-2	Spc25	0.438	0	0.265961
CS-2	Slbp	0.831	0	0.265767
CS-2	Rfc1	0.704	0	0.255836
CS-3	Igfbp6	0.851	0	1.62415
CS-3	Mfap5	0.861	0	1.56356
CS-3	Clec3b	0.332	0	1.43122
CS-3	Agtr2	0.75	0	1.37743
CS-3	Pi16	0.358	0	1.08306
CS-3	Itih5	0.977	0	1.04956
CS-3	Ly6a	0.294	0	1.03966
CS-3	Htra3	0.985	0	1.02973
CS-3	Nov	0.497	0	1.00735
CS-3	Fbn1	0.869	0	0.966331
CS-3	Bace2	0.68	0	0.959467
CS-3	Tmeff2	0.624	0	0.94848
CS-3	Col6a6	0.26	0	0.902078
CS-3	Dpp4	0.263	0	0.866531
CS-3	Gap43	0.778	0	0.859323
CS-3	Efemp1	0.534	0	0.826738
CS-3	Tnxb	0.278	0	0.805625
CS-3	Nrk	0.861	0	0.793811
CS-3	Arhgap20	0.562	0	0.789501
CS-3	Dpt	0.284	0	0.771717
CS-3	Col3a1	1	0	0.758912
CS-3	Pamr1	0.374	0	0.758384
CS-3	Gja1	0.881	0	0.756605
CS-3	Slc16a1	0.771	0	0.728576
CS-3	Dcn	0.997	0	0.700458
CS-3	Adamts5	0.902	0	0.671913
CS-3	Wfdc1	0.631	0	0.671477
CS-3	Cd55	0.389	0	0.653303
CS-3	Sulf1	0.554	0	0.63959
CS-3	Krtdap	0.242	0	0.632828
CS-3	Ntn1	0.611	0	0.610839
CS-3	Slc38a2	0.902	0	0.607138
CS-3	Slc47a1	0.428	0	0.605741
CS-3	Slc5a6	0.49	0	0.603902
CS-3	Ces2g	0.526	0	0.599653
CS-3	Cdkn1c	1	0	0.585622
CS-3	Mmp16	0.768	0	0.582415
CS-3	Cd248	0.866	0	0.579205
CS-3	Lhfpl2	0.827	0	0.575114
CS-3	Adamts15	0.564	0	0.566495
CS-3	Entpd2	0.603	0	0.565549
CS-3	Mdk	0.99	0	0.558905
CS-3	Atp1b1	0.809	0	0.545529
CS-3	Tmem100	0.678	0	0.543723
CS-3	Lypd2	0.399	0	0.535886
CS-3	Gstm5	0.941	0	0.52669
CS-3	Osr1	0.397	0	0.520625
CS-3	Cldn11	0.428	0	0.512348
CS-3	Slc16a9	0.474	0	0.498645
CS-3	Sema3c	0.791	0	0.497469
CS-3	Slit2	0.755	0	0.495663
CS-3	Bmp1	0.897	0	0.47716
CS-3	Add3	0.853	0	0.472623
CS-3	Cxcl12	0.735	0	0.470488
CS-3	Ntrk3	0.485	0	0.464503
CS-3	Fstl1	1	0	0.462447
CS-3	Ank2	0.869	0	0.451026
CS-3	Akap12	0.948	0	0.430323
CS-3	Calml4	0.807	0	0.430295
CS-3	Adam23	0.479	0	0.42625
CS-3	Efhd1	0.24	0	0.424795
CS-3	Twist2	0.691	0	0.423399
CS-3	Dclk1	0.825	0	0.420078
CS-3	Plpp3	0.987	0	0.416344
CS-3	Prss23	0.477	0	0.412115
CS-3	Kcnq1ot1	0.985	0	0.405564
CS-3	Trio	0.619	0	0.393287
CS-3	Epb41l2	0.863	0	0.389171
CS-3	Bmp7	0.487	0	0.38514
CS-3	Stra6	0.286	0	0.381548
CS-3	Slc4a10	0.276	0	0.380692
CS-3	Dlk1	0.598	0	0.376526
CS-3	C1qtnf7	0.291	0	0.368991
CS-3	Prmt8	0.466	0	0.368536
CS-3	Sfrp1	0.698	0	0.352871
CS-3	Spock3	0.294	0	0.352346
CS-3	Nid1	0.964	0	0.352322
CS-3	Ptgs1	0.273	0	0.348515
CS-3	Mfap4	0.977	0	0.34818
CS-3	Tmem158	0.485	0	0.340523
CS-3	Flnc	0.585	0	0.325131
CS-3	Dkk2	0.59	0	0.32344
CS-3	Srpx	0.706	0	0.317234
CS-3	Zcchc24	0.74	0	0.317035
CS-3	Osr2	0.317	0	0.315735
CS-3	Rcn1	0.992	0	0.314162
CS-3	Ncam2	0.178	0	0.313572
CS-3	Bsg	0.997	0	0.311631
CS-3	Gpx7	0.966	0	0.311255
CS-3	Tmed3	0.974	0	0.305748
CS-3	Lrrn4cl	0.351	0	0.30511
CS-3	Scara5	0.392	0	0.304887
CS-3	G0s2	0.577	0	0.304649
CS-3	Stbd1	0.528	0	0.302393
CS-3	Scd2	0.969	0	0.296231
CS-3	Aldh1a3	0.224	0	0.295002
CS-3	Slc35g1	0.335	0	0.29472
CS-3	Axl	0.675	0	0.292904
CS-3	Ntrk2	0.526	0	0.286729
CS-3	Wnt2	0.307	0	0.282039
CS-3	Fam171b	0.356	0	0.28198
CS-3	Slc23a2	0.624	0	0.281902
CS-3	Plod1	0.835	0	0.281615
CS-3	Tgfbr3	0.652	0	0.27992
CS-3	Rcn3	0.997	0	0.279154
CS-3	Foxp1	0.933	0	0.277883
CS-3	Fbln1	0.985	0	0.277842
CS-3	Mbtps1	0.845	0	0.277551
CS-3	Vcan	0.974	0	0.274941
CS-3	Slc24a3	0.304	0	0.273921
CS-3	Car13	0.376	0	0.269125
CS-3	St7	0.472	0	0.268533
CS-3	Creb5	0.278	6.39e-09	0.267721
CS-3	Tnfrsf11b	0.216	0	0.266955
CS-3	Nbl1	0.902	0	0.263952
CS-3	Tbx15	0.526	0	0.262152
CS-3	Nenf	0.985	0	0.25979
CS-3	Gata6	0.178	0	0.259041
CS-3	Crabp2	0.755	0	0.258111
CS-3	Krt19	0.155	0	0.257926
CS-3	Efemp2	0.946	0	0.25791
CS-3	Samd5	0.356	0	0.256624
CS-3	Hs3st1	0.541	0	0.254273
CS-3	Perp	0.276	0	0.251325
CS-3	Gm12840	0.42	0	0.25094
CS-3	Cbln2	0.165	0	0.25086
CS-3	Zfp385a	0.534	0	0.250284
CS-4	Gpha2	0.608	0	0.981655
CS-4	Itgbl1	0.881	0	0.553591
CS-4	Cilp2	0.465	0	0.533855
CS-4	Htra1	0.99	0	0.436342
CS-4	Eln	1	0	0.421619
CS-4	Foxp2	0.932	0	0.333041
CS-4	Ltbp3	0.901	0	0.323211
CS-4	Tenm3	0.943	0	0.313658
CS-4	Igf1	0.956	0	0.281747
CS-4	Gm26802	0.551	0	0.268589
CS-4	Lmo4	0.925	0	0.268543
CS-4	Nppc	0.855	0	0.263085
CS-4	App	0.995	0	0.260221
CS-5	Sfrp2	0.989	0	1.84241
CS-5	Col8a1	0.988	0	1.53092
CS-5	Cxcl14	0.945	0	1.25745
CS-5	Tnmd	0.806	0	1.12537
CS-5	C1qtnf3	0.899	0	1.08885
CS-5	Igfbp3	0.946	0	0.899605
CS-5	Tac1	0.426	0	0.891824
CS-5	Fbln2	0.976	0	0.746342
CS-5	Fbln5	0.846	0	0.720457
CS-5	Gm26771	0.601	0	0.680611
CS-5	Megf6	0.782	0	0.669378
CS-5	Fbn2	0.966	0	0.571445
CS-5	Zic1	0.805	0	0.536333
CS-5	Grem2	0.43	0	0.525547
CS-5	Col8a2	0.98	0	0.511804
CS-5	Chodl	0.442	0	0.510956
CS-5	Uchl1	0.602	0	0.497366
CS-5	Prrx1	0.98	0	0.447406
CS-5	Ntf3	0.432	0	0.429178
CS-5	Mkx	0.606	0	0.426227
CS-5	Rasl11b	0.671	0	0.417507
CS-5	Zfhx3	0.98	0	0.391125
CS-5	Tbxa2r	0.56	0	0.389094
CS-5	Podn	0.48	0	0.385695
CS-5	Kifap3	0.788	0	0.374738
CS-5	Fgf18	0.547	0	0.369762
CS-5	Cthrc1	0.999	0	0.367076
CS-5	Adam33	0.793	0	0.363065
CS-5	Cpxm2	0.77	0	0.35842
CS-5	Hs3st3b1	0.528	0	0.356974
CS-5	Meis2	0.61	0	0.342503
CS-5	Apod	0.835	0	0.334278
CS-5	Tpbg	0.483	0	0.328125
CS-5	Trabd2b	0.652	0	0.327732
CS-5	Zic4	0.39	0	0.312925
CS-5	Sostdc1	0.41	0	0.309136
CS-5	Nhs	0.581	0	0.298332
CS-5	Ltbp1	0.806	0	0.292847
CS-5	Cdh3	0.525	0	0.292809
CS-5	Igfbp4	0.997	0	0.278059
CS-5	Twist1	0.802	0	0.269775
CS-5	Chd3	0.932	0	0.269722
CS-5	Zfp503	0.52	0	0.26422
CS-5	Kctd8	0.284	0	0.263684
CS-5	Slc1a3	0.549	0	0.256937
CS-5	Slit3	0.608	0	0.250658
CS-6	Lrrc15	0.697	0	0.540119
CS-6	Tnn	0.954	0	0.53297
CS-6	Anxa5	0.995	0	0.48818
CS-6	Anxa2	0.998	0	0.455396
CS-6	Crip1	1	0	0.44675
CS-6	Tnc	0.968	0	0.444719
CS-6	Tnfaip6	0.697	0	0.439834
CS-6	Tppp3	0.848	0	0.381263
CS-6	Lgals1	1	0	0.369702
CS-6	Mgst3	0.895	0	0.346319
CS-6	Col6a3	1	0	0.341859
CS-6	Angptl2	0.902	0	0.268098
CS-6	Aqp1	0.716	0	0.265875
CS-7	Hhip	0.566	0	0.463786
CS-7	Net1	0.646	0	0.388857
CS-8	Gpx3	0.701	0	0.802761
CS-8	Fap	0.854	0	0.494478
CS-8	Olfml3	0.99	0	0.38296
CS-8	Alpl	0.97	0	0.361145
CS-8	Lum	1	0	0.34621
CS-8	Cp	0.351	0	0.331534
Dendritic cells	S100a8	0.33	0	4.28477
Dendritic cells	Cd74	0.688	0	3.7787
Dendritic cells	H2-Aa	0.375	0	3.73335
Dendritic cells	H2-Ab1	0.393	0	3.58528
Dendritic cells	H2-Eb1	0.375	0	3.56354
Dendritic cells	Stfa1	0.277	0	3.54101
Dendritic cells	Lyz2	0.973	0	2.67311
Dendritic cells	Gm5483	0.179	0	2.58255
Dendritic cells	Plac8	0.643	0	2.50983
Dendritic cells	BC100530	0.107	4.59e-09	2.39998
Dendritic cells	Stfa3	0.33	0	2.28522
Dendritic cells	Hp	0.5	0	2.11209
Dendritic cells	Stfa2l1	0.161	0	2.06179
Dendritic cells	Napsa	0.902	0	1.98693
Dendritic cells	Ifitm6	0.679	0	1.90278
Dendritic cells	Ccr2	0.902	0	1.7462
Dendritic cells	H2-DMa	0.777	0	1.73049
Dendritic cells	Lsp1	0.991	0	1.63324
Dendritic cells	Ccl6	0.857	0	1.61618
Dendritic cells	Cd52	1	0	1.58209
Dendritic cells	Plbd1	0.884	0	1.5695
Dendritic cells	Wfdc17	0.714	0	1.51316
Dendritic cells	H2-DMb1	0.455	0	1.50961
Dendritic cells	2010005H15Rik	0.116	0	1.45945
Dendritic cells	Cd209a	0.179	0	1.45823
Dendritic cells	Il1b	0.339	0	1.4223
Dendritic cells	Emb	0.955	0	1.41367
Dendritic cells	Msrb1	0.857	0	1.39312
Dendritic cells	Mcemp1	0.688	0	1.38673
Dendritic cells	Ly6c2	0.384	0	1.30121
Dendritic cells	Cytip	0.866	0	1.29617
Dendritic cells	Ltb4r1	0.723	0	1.29456
Dendritic cells	Mpeg1	0.893	0	1.27474
Dendritic cells	Alox5ap	0.991	0	1.17796
Dendritic cells	Cybb	0.911	0	1.14929
Dendritic cells	Ms4a4c	0.58	0	1.13483
Dendritic cells	Gpr141	0.759	0	1.12621
Dendritic cells	Mmp8	0.286	0	1.11008
Dendritic cells	Gda	0.411	0	1.07833
Dendritic cells	Sell	0.42	0	1.07362
Dendritic cells	Rnase6	0.732	0	1.06065
Dendritic cells	Lgals3	0.973	0	1.05271
Dendritic cells	Slfn1	0.491	0	1.05079
Dendritic cells	C3	0.571	0	1.0257
Dendritic cells	Gm2a	0.946	0	1.01588
Dendritic cells	Pglyrp1	0.304	0	0.989556
Dendritic cells	Psap	0.982	0	0.980178
Dendritic cells	Ptprc	0.982	0	0.977521
Dendritic cells	Il17ra	0.723	0	0.965081
Dendritic cells	Fgr	0.652	0	0.939704
Dendritic cells	Samhd1	0.929	0	0.93625
Dendritic cells	Selplg	0.884	0	0.936051
Dendritic cells	Mgl2	0.205	0	0.92559
Dendritic cells	Coro1a	1	0	0.925166
Dendritic cells	Kdm7a	0.821	0	0.908992
Dendritic cells	Itgal	0.607	0	0.905923
Dendritic cells	Myo1g	0.804	0	0.898331
Dendritic cells	Itgb7	0.625	0	0.897621
Dendritic cells	Cebpb	0.929	0	0.888536
Dendritic cells	S100a6	0.991	0	0.862152
Dendritic cells	Sorl1	0.732	0	0.855585
Dendritic cells	Apoc1	0.268	0	0.854917
Dendritic cells	Pla2g7	0.67	0	0.84777
Dendritic cells	Bcl2a1b	0.455	0	0.847036
Dendritic cells	Stk17b	0.893	0	0.824233
Dendritic cells	H2-T23	0.732	0	0.821715
Dendritic cells	Itgam	0.786	0	0.81012
Dendritic cells	Klra2	0.357	0	0.78913
Dendritic cells	Pirb	0.75	0	0.786465
Dendritic cells	Arhgap15	0.75	0	0.778914
Dendritic cells	Ccrl2	0.5	0	0.773756
Dendritic cells	Diaph1	0.777	0	0.76563
Dendritic cells	Itga4	0.812	0	0.75047
Dendritic cells	Itgb2	0.893	0	0.743469
Dendritic cells	Pira2	0.696	0	0.741563
Dendritic cells	Cd300lf	0.554	0	0.729753
Dendritic cells	Thbs1	0.688	0	0.715819
Dendritic cells	Nfil3	0.661	0	0.710284
Dendritic cells	Prdx5	0.973	0	0.708521
Dendritic cells	Myl12b	1	0	0.695382
Dendritic cells	Tnip3	0.339	0	0.693319
Dendritic cells	Klrd1	0.152	0	0.688709
Dendritic cells	Ifi203	0.589	0	0.68176
Dendritic cells	Cyp4f18	0.464	0	0.681574
Dendritic cells	Pilra	0.491	0	0.68052
Dendritic cells	Ptgs2	0.33	0	0.674589
Dendritic cells	Fpr2	0.366	0	0.670127
Dendritic cells	Csf2ra	0.866	0	0.666265
Dendritic cells	Tifab	0.688	0	0.665178
Dendritic cells	Csf2rb	0.741	0	0.663406
Dendritic cells	Mycbp2	0.929	0	0.648771
Dendritic cells	Sla	0.804	0	0.645097
Dendritic cells	Bst1	0.446	0	0.641602
Dendritic cells	Zfp36l2	0.964	0	0.640916
Dendritic cells	AI839979	0.429	0	0.632218
Dendritic cells	Osm	0.357	0	0.632048
Dendritic cells	Igsf6	0.866	0	0.631742
Dendritic cells	Pim1	0.902	0	0.62985
Dendritic cells	Bcl2a1d	0.464	0	0.62519
Dendritic cells	Samsn1	0.741	0	0.622087
Dendritic cells	Unc119	0.688	0	0.61964
Dendritic cells	Ptpre	0.759	0	0.615728
Dendritic cells	Cst3	1	0	0.609403
Dendritic cells	Mcl1	0.982	0	0.600096
Dendritic cells	Ptpn1	0.848	0	0.594599
Dendritic cells	Sema4a	0.58	0	0.583495
Dendritic cells	Atp8b4	0.554	0	0.570613
Dendritic cells	Pid1	0.83	0	0.564799
Dendritic cells	Ifitm3	0.973	0	0.555383
Dendritic cells	Ifngr1	0.991	0	0.553051
Dendritic cells	Stk10	0.527	0	0.544948
Dendritic cells	Fgl2	0.554	0	0.542949
Dendritic cells	Ifi27l2a	0.643	0	0.541923
Dendritic cells	Smpdl3a	0.652	0	0.538196
Dendritic cells	Tep1	0.696	0	0.532246
Dendritic cells	Trem1	0.366	0	0.529228
Dendritic cells	Slc7a11	0.339	0	0.528525
Dendritic cells	Trps1	0.696	0	0.526186
Dendritic cells	Tnfsf9	0.366	0	0.523248
Dendritic cells	St8sia4	0.688	0	0.51968
Dendritic cells	Ikbkb	0.688	0	0.51959
Dendritic cells	Csf3r	0.384	0	0.518603
Dendritic cells	Fmnl1	0.848	0	0.518456
Dendritic cells	2021-03-01	0.536	0	0.518298
Dendritic cells	Akap13	0.911	0	0.517344
Dendritic cells	Lilra6	0.384	0	0.509291
Dendritic cells	F10	0.268	0	0.507799
Dendritic cells	Ppfia4	0.643	0	0.507248
Dendritic cells	Trem3	0.295	0	0.504014
Dendritic cells	Rasgrp4	0.562	0	0.501348
Dendritic cells	Sirpb1c	0.286	0	0.500495
Dendritic cells	Sh2d1b1	0.375	0	0.498998
Dendritic cells	Lyst	0.402	0	0.498247
Dendritic cells	Cd300a	0.768	0	0.495211
Dendritic cells	Arhgap30	0.857	0	0.49383
Dendritic cells	Srgn	1	0	0.492983
Dendritic cells	Slpi	0.188	0	0.490304
Dendritic cells	Fam49b	1	0	0.487652
Dendritic cells	Il6ra	0.777	0	0.486365
Dendritic cells	Vsir	0.848	0	0.485689
Dendritic cells	Taldo1	1	0	0.485683
Dendritic cells	Xdh	0.339	0	0.482978
Dendritic cells	Iqgap1	0.973	0	0.481639
Dendritic cells	Lnpep	0.634	0	0.480665
Dendritic cells	Bin2	0.804	0	0.480318
Dendritic cells	Btg1	0.991	0	0.478616
Dendritic cells	Plcg2	0.679	0	0.478054
Dendritic cells	Ccr1	0.795	0	0.474525
Dendritic cells	Il1r2	0.357	0	0.473211
Dendritic cells	Ap1s2	0.75	0	0.470089
Dendritic cells	Pmaip1	0.598	0	0.46781
Dendritic cells	Irf5	0.848	0	0.461551
Dendritic cells	Gpsm3	0.946	0	0.460715
Dendritic cells	Ly6e	0.964	0	0.458852
Dendritic cells	Tspo	0.991	0	0.458364
Dendritic cells	Ogfrl1	0.848	0	0.453884
Dendritic cells	Ciita	0.152	0	0.4536
Dendritic cells	Ccr5	0.42	0	0.453232
Dendritic cells	Sp100	0.589	0	0.442676
Dendritic cells	Rassf4	0.848	0	0.43969
Dendritic cells	Syk	0.714	0	0.436656
Dendritic cells	H2afy	0.973	0	0.436501
Dendritic cells	9930111J21Rik2	0.5	0	0.436468
Dendritic cells	Krt80	0.393	0	0.436302
Dendritic cells	Adgre4	0.312	0	0.436152
Dendritic cells	Rgs18	0.598	0	0.434822
Dendritic cells	Ctsh	0.955	0	0.43428
Dendritic cells	Coro2a	0.402	0	0.433452
Dendritic cells	Rassf5	0.536	0	0.431536
Dendritic cells	Nfam1	0.804	0	0.430869
Dendritic cells	Fam69a	0.643	0	0.426822
Dendritic cells	Clec4d	0.438	0	0.426103
Dendritic cells	Batf3	0.429	0	0.425268
Dendritic cells	Klf13	0.929	0	0.424351
Dendritic cells	Cers6	0.518	0	0.42105
Dendritic cells	Gpr35	0.393	0	0.419858
Dendritic cells	Ikzf1	0.714	0	0.417762
Dendritic cells	Pip4k2a	0.741	0	0.412674
Dendritic cells	Ctss	0.938	0	0.411697
Dendritic cells	Myo1f	0.839	0	0.409985
Dendritic cells	Hck	0.866	0	0.405319
Dendritic cells	Pilrb2	0.268	0	0.404779
Dendritic cells	Irf7	0.321	0	0.404645
Dendritic cells	Acer3	0.661	0	0.404461
Dendritic cells	Ncf2	0.946	0	0.403636
Dendritic cells	Tnfrsf1b	0.571	0	0.403287
Dendritic cells	Mndal	0.679	0	0.403139
Dendritic cells	Nabp1	0.473	0	0.403033
Dendritic cells	Fpr1	0.214	0	0.402148
Dendritic cells	Clec4a3	0.759	0	0.400041
Dendritic cells	Slamf7	0.241	0	0.398654
Dendritic cells	Gm5150	0.196	0	0.397643
Dendritic cells	Hcar2	0.277	0	0.392477
Dendritic cells	Gyg	0.554	0	0.388382
Dendritic cells	Arhgap9	0.705	0	0.38743
Dendritic cells	Actr3	1	0	0.383796
Dendritic cells	Flt3	0.205	0	0.383489
Dendritic cells	Mxd1	0.375	0	0.383486
Dendritic cells	Naip2	0.393	0	0.383075
Dendritic cells	Tnfrsf13b	0.705	0	0.382716
Dendritic cells	Zyx	0.92	0	0.382199
Dendritic cells	Arhgdib	1	0	0.381591
Dendritic cells	Epsti1	0.723	0	0.379887
Dendritic cells	Stk4	0.688	0	0.378259
Dendritic cells	Dock8	0.652	0	0.378013
Dendritic cells	Rgs2	0.893	0	0.377636
Dendritic cells	Mia2	0.652	0	0.375955
Dendritic cells	Lyn	0.929	0	0.375587
Dendritic cells	Adcy7	0.607	0	0.374197
Dendritic cells	Tln1	0.964	0	0.374017
Dendritic cells	Prkcd	0.848	0	0.373797
Dendritic cells	Plaur	0.679	0	0.371758
Dendritic cells	Sat1	0.982	0	0.368742
Dendritic cells	Il18rap	0.312	0	0.368601
Dendritic cells	Cd300lb	0.393	0	0.366232
Dendritic cells	Naaa	0.562	0	0.362797
Dendritic cells	Relt	0.473	0	0.361948
Dendritic cells	Bcl2a1a	0.321	0	0.361884
Dendritic cells	Cbl	0.795	0	0.360536
Dendritic cells	Sp140	0.616	0	0.359777
Dendritic cells	Pld4	0.92	0	0.35927
Dendritic cells	Cysltr1	0.616	0	0.358105
Dendritic cells	Apbb1ip	0.777	0	0.357233
Dendritic cells	Dapp1	0.598	0	0.356767
Dendritic cells	Etv3	0.491	0	0.356072
Dendritic cells	Dennd4a	0.455	0	0.355699
Dendritic cells	Il13ra1	0.696	0	0.353612
Dendritic cells	Tpd52	0.884	0	0.353568
Dendritic cells	Irf2	0.795	0	0.352197
Dendritic cells	Rab27a	0.268	0	0.350042
Dendritic cells	Pag1	0.402	0	0.349962
Dendritic cells	Zbp1	0.259	0	0.349184
Dendritic cells	Plekhm3	0.402	0	0.347089
Dendritic cells	Tor1aip1	0.812	0	0.346557
Dendritic cells	Ubl3	0.884	0	0.346266
Dendritic cells	AB124611	0.848	0	0.346043
Dendritic cells	Fes	0.795	0	0.34356
Dendritic cells	Skint3	0.223	0	0.34108
Dendritic cells	Phf11b	0.348	0	0.340049
Dendritic cells	Stap1	0.527	0	0.335976
Dendritic cells	Sirpb1b	0.286	0	0.335976
Dendritic cells	Olfm1	0.321	0	0.334175
Dendritic cells	Mapk14	0.696	0	0.332279
Dendritic cells	Cd300ld	0.321	0	0.327939
Dendritic cells	Camk1d	0.625	0	0.326564
Dendritic cells	H2-Oa	0.214	0	0.326361
Dendritic cells	Pik3cd	0.589	0	0.325794
Dendritic cells	Psmb8	0.938	0	0.323574
Dendritic cells	Prr13	0.777	0	0.323199
Dendritic cells	Traf3ip3	0.589	0	0.322506
Dendritic cells	Commd8	0.821	0	0.321914
Dendritic cells	Zc3hav1	0.705	0	0.321424
Dendritic cells	Sash3	0.616	0	0.320918
Dendritic cells	Glrx	0.786	0	0.320344
Dendritic cells	1600010M07Rik	0.455	0	0.319385
Dendritic cells	Clec4b1	0.125	0	0.318657
Dendritic cells	Smim3	0.562	0	0.31823
Dendritic cells	I830077J02Rik	0.429	0	0.317627
Dendritic cells	Icosl	0.357	0	0.316138
Dendritic cells	Mrpl33	0.982	0	0.315314
Dendritic cells	Vrk1	0.688	0	0.313876
Dendritic cells	Serp1	0.982	0	0.311807
Dendritic cells	Mbnl1	0.964	0	0.311483
Dendritic cells	Gm9733	0.205	0	0.310148
Dendritic cells	Fbxl5	0.429	2.31e-12	0.309795
Dendritic cells	Sept6	0.473	0	0.309159
Dendritic cells	Cd48	0.848	0	0.306939
Dendritic cells	Fam129a	0.679	0	0.305382
Dendritic cells	H2afj	0.946	0	0.305347
Dendritic cells	Klrb1b	0.188	0	0.303199
Dendritic cells	Celf2	0.955	0	0.30252
Dendritic cells	C1galt1c1	0.402	1.66e-09	0.300986
Dendritic cells	Acox3	0.411	0	0.298462
Dendritic cells	Cd53	0.973	0	0.29834
Dendritic cells	Ifi205	0.152	0	0.298057
Dendritic cells	Gm14548	0.312	0	0.296367
Dendritic cells	Atp1a3	0.241	0	0.295067
Dendritic cells	Slamf9	0.223	0	0.293393
Dendritic cells	Abca7	0.33	0	0.292612
Dendritic cells	Arl5c	0.295	0	0.292222
Dendritic cells	Neurl3	0.438	0	0.289519
Dendritic cells	Isg15	0.321	0	0.289473
Dendritic cells	Fgd4	0.473	0	0.289285
Dendritic cells	H3f3a	1	0	0.288282
Dendritic cells	Tmem71	0.232	0	0.288102
Dendritic cells	Actb	1	0	0.287961
Dendritic cells	Sgk3	0.679	0	0.286271
Dendritic cells	Ccdc12	0.955	0	0.286227
Dendritic cells	Man2b1	0.982	0	0.285762
Dendritic cells	Trim30b	0.223	0	0.28501
Dendritic cells	Ehbp1l1	0.804	0	0.284027
Dendritic cells	Siglecg	0.232	0	0.28156
Dendritic cells	Clec4e	0.312	0	0.28051
Dendritic cells	Gapt	0.241	0	0.277947
Dendritic cells	Slfn2	0.973	0	0.277868
Dendritic cells	Lamtor4	0.929	0	0.27756
Dendritic cells	Cap1	0.839	0	0.277003
Dendritic cells	Tyrobp	1	0	0.275047
Dendritic cells	Dr1	0.518	0	0.274816
Dendritic cells	Fau	1	0	0.272658
Dendritic cells	Mfsd6	0.295	0	0.270764
Dendritic cells	Pfkfb4	0.33	0	0.269882
Dendritic cells	Stx11	0.304	0	0.269424
Dendritic cells	H2-DMb2	0.259	0	0.268076
Dendritic cells	Ahr	0.402	0	0.266497
Dendritic cells	G6pdx	0.634	0	0.265861
Dendritic cells	Lrrfip1	0.857	0	0.265378
Dendritic cells	Mx1	0.134	0	0.265207
Dendritic cells	Stk38	0.571	0	0.263385
Dendritic cells	Fam174a	0.777	0	0.262824
Dendritic cells	Rac2	0.991	0	0.262487
Dendritic cells	Soat1	0.714	0	0.262144
Dendritic cells	Fam49a	0.375	0	0.261868
Dendritic cells	Cd47	0.955	0	0.261101
Dendritic cells	Hpcal1	0.688	0	0.260265
Dendritic cells	Sp110	0.598	0	0.259384
Dendritic cells	Parvg	0.366	0	0.258141
Dendritic cells	Akna	0.464	0	0.256818
Dendritic cells	Tyk2	0.455	0	0.256727
Dendritic cells	Lsr	0.321	0	0.256347
Dendritic cells	Def6	0.455	0	0.253944
Dendritic cells	Gpr171	0.179	0	0.253431
Dendritic cells	F630028O10Rik	0.33	0	0.252398
Dendritic cells	Zbtb7b	0.42	0	0.252241
Dendritic cells	H2-D1	1	0	0.251104
Dendritic cells	Cd33	0.536	0	0.251065
Dendritic cells	Crlf2	0.643	0	0.250818
Macrophages	Pf4	0.978	0	3.02516
Macrophages	Mrc1	0.97	0	2.76671
Macrophages	Fcrls	0.963	0	2.60192
Macrophages	Ccl12	0.749	0	2.45194
Macrophages	C1qc	0.99	0	2.20074
Macrophages	C1qa	0.983	0	2.15218
Macrophages	Ccl7	0.725	0	2.13875
Macrophages	C1qb	0.99	0	2.11422
Macrophages	Lgmn	1	0	1.7251
Macrophages	Ms4a7	0.931	0	1.72423
Macrophages	Dab2	0.995	0	1.60201
Macrophages	Lyve1	0.538	0	1.55197
Macrophages	Stab1	0.965	0	1.37234
Macrophages	Ccl2	0.826	0	1.35601
Macrophages	Snx2	0.99	0	1.3534
Macrophages	Npl	0.789	0	1.3262
Macrophages	Maf	0.99	0	1.28138
Macrophages	Ccl4	0.578	0	1.22808
Macrophages	Hpgds	0.876	0	1.17772
Macrophages	C3ar1	0.953	0	1.1458
Macrophages	Blvrb	0.975	0	1.14516
Macrophages	Ctsb	1	0	1.1374
Macrophages	Cx3cr1	0.963	0	1.11123
Macrophages	Snx6	0.975	0	1.08349
Macrophages	Bin1	0.918	0	1.07109
Macrophages	Cxcl2	0.682	0	1.05062
Macrophages	F13a1	0.958	0	1.04514
Macrophages	Ltc4s	0.596	0	1.03011
Macrophages	Cndp2	0.918	0	1.02291
Macrophages	C5ar1	0.918	0	1.00054
Macrophages	Abhd12	0.94	0	0.999675
Macrophages	Wwp1	0.831	0	0.949395
Macrophages	Tmem106a	0.834	0	0.936788
Macrophages	Grn	0.998	0	0.935824
Macrophages	Ccl3	0.675	0	0.895316
Macrophages	Ehd4	0.97	0	0.894898
Macrophages	Adgre1	0.973	0	0.880278
Macrophages	Ap1b1	0.851	0	0.868571
Macrophages	Clta	0.995	0	0.860445
Macrophages	Cltc	0.988	0	0.854498
Macrophages	Aif1	0.98	0	0.850591
Macrophages	Folr2	0.514	0	0.803589
Macrophages	Apoe	1	0	0.798683
Macrophages	Slc9a9	0.702	0	0.789905
Macrophages	Dcxr	0.782	0	0.772801
Macrophages	Cxcl10	0.333	0	0.7711
Macrophages	Fcgr3	0.965	0	0.757292
Macrophages	Crybb1	0.412	0	0.734114
Macrophages	Stard8	0.737	0	0.732241
Macrophages	Klf6	0.973	0	0.725623
Macrophages	Rnasel	0.742	0	0.712642
Macrophages	Tbxas1	0.536	0	0.694714
Macrophages	Tnf	0.566	0	0.693955
Macrophages	Csf1r	0.995	0	0.691486
Macrophages	Rab3il1	0.886	0	0.679131
Macrophages	Tmem37	0.846	0	0.677682
Macrophages	P2ry12	0.628	0	0.67702
Macrophages	Snx3	0.998	0	0.675584
Macrophages	Ctsd	0.995	0	0.675165
Macrophages	Ntpcr	0.866	0	0.674991
Macrophages	Paox	0.66	0	0.671027
Macrophages	Gatm	0.774	0	0.666197
Macrophages	Hexa	0.985	0	0.659107
Macrophages	Ap2m1	0.988	0	0.653339
Macrophages	Slco2b1	0.71	0	0.646276
Macrophages	Il18	0.789	0	0.645032
Macrophages	Il21r	0.628	0	0.644143
Macrophages	Gpr34	0.576	0	0.639703
Macrophages	Ctla2b	0.489	0	0.639631
Macrophages	Cryba4	0.474	0	0.635551
Macrophages	Ap2s1	0.998	0	0.632096
Macrophages	Ftl1	1	0	0.630189
Macrophages	Itm2b	1	0	0.628067
Macrophages	Snx5	0.988	0	0.624135
Macrophages	Rasgef1b	0.593	0	0.616958
Macrophages	Ang	0.72	0	0.610748
Macrophages	Arhgap19	0.541	0	0.60426
Macrophages	Slc40a1	0.457	0	0.591394
Macrophages	Nfkbiz	0.799	0	0.582655
Macrophages	Hmox1	0.799	0	0.581044
Macrophages	Serinc3	0.993	0	0.576544
Macrophages	Slc7a8	0.734	0	0.573887
Macrophages	Il4ra	0.774	0	0.570565
Macrophages	Gas6	0.774	0	0.565932
Macrophages	Camk1	0.896	0	0.565195
Macrophages	Rab5c	0.983	0	0.562543
Macrophages	Il10rb	0.916	0	0.558072
Macrophages	Rnase4	0.978	0	0.552732
Macrophages	P2ry6	0.921	0	0.549855
Macrophages	Nfxl1	0.618	0	0.54737
Macrophages	Ppbp	0.268	0	0.545611
Macrophages	Slc48a1	0.72	0	0.544607
Macrophages	Sft2d1	0.759	0	0.533452
Macrophages	Arrb2	0.866	0	0.532619
Macrophages	Glul	0.973	0	0.529564
Macrophages	Ophn1	0.675	0	0.506605
Macrophages	Atp6v0a1	0.68	0	0.505107
Macrophages	Ccl24	0.342	0	0.504841
Macrophages	Renbp	0.762	0	0.502902
Macrophages	Lamp1	1	0	0.494655
Macrophages	B2m	1	0	0.493847
Macrophages	B4galt6	0.7	0	0.49231
Macrophages	Sesn1	0.655	0	0.487637
Macrophages	Rgs10	0.98	0	0.481742
Macrophages	Adrb2	0.541	0	0.479867
Macrophages	Ms4a6b	0.975	0	0.476819
Macrophages	Fcna	0.392	0	0.475372
Macrophages	Eps15	0.782	0	0.474228
Macrophages	Ms4a6d	0.955	0	0.471657
Macrophages	Serpinb6a	0.928	0	0.464085
Macrophages	Fcgrt	0.968	0	0.460011
Macrophages	Hgsnat	0.705	0	0.458307
Macrophages	Smagp	0.861	0	0.456379
Macrophages	Blvra	0.849	0	0.456202
Macrophages	Lacc1	0.697	0	0.452736
Macrophages	Cxcl16	0.697	0	0.446717
Macrophages	Twf1	0.831	0	0.43908
Macrophages	Msr1	0.797	0	0.438094
Macrophages	Sdcbp	0.995	0	0.422588
Macrophages	Sqstm1	0.801	0	0.416489
Macrophages	Acp2	0.64	0	0.411238
Macrophages	Aoah	0.682	0	0.409473
Macrophages	Etv5	0.588	0	0.403513
Macrophages	Myo5a	0.725	0	0.40206
Macrophages	Rapsn	0.333	0	0.396389
Macrophages	Ap2a2	0.913	0	0.385696
Macrophages	Ninj1	0.933	0	0.383951
Macrophages	Osbpl11	0.541	0	0.383475
Macrophages	Tmem8	0.429	0	0.367074
Macrophages	Iqgap2	0.551	0	0.366787
Macrophages	Lgals3bp	0.586	0	0.366202
Macrophages	Dok2	0.856	0	0.365509
Macrophages	Dse	0.782	0	0.363994
Macrophages	Appl2	0.506	0	0.362014
Macrophages	Rbpj	0.856	0	0.361052
Macrophages	Akr1a1	0.995	0	0.360102
Macrophages	Prdx1	0.998	0	0.358122
Macrophages	Ptpn18	0.995	0	0.357421
Macrophages	P2ry13	0.387	0	0.35408
Macrophages	Scamp2	0.876	0	0.346165
Macrophages	Tmem55b	0.727	0	0.339041
Macrophages	Fam213b	0.623	0	0.336649
Macrophages	Mfsd11	0.61	0	0.336566
Macrophages	Gltp	0.896	0	0.335043
Macrophages	Lamtor1	0.978	0	0.332269
Macrophages	Rbfa	0.831	0	0.331164
Macrophages	Adam9	0.717	0	0.330351
Macrophages	Ccdc50	0.819	0	0.329
Macrophages	Hprt	0.973	0	0.328664
Macrophages	Sirt2	0.814	0	0.327437
Macrophages	P2rx4	0.73	0	0.325576
Macrophages	Rtn4	0.99	0	0.323946
Macrophages	Ubc	0.998	0	0.323896
Macrophages	Adap2	0.533	0	0.323523
Macrophages	Hfe	0.839	0	0.320544
Macrophages	Necap2	0.908	0	0.320146
Macrophages	Snx8	0.695	0	0.313929
Macrophages	Scamp5	0.514	0	0.312833
Macrophages	Tlr7	0.476	0	0.309066
Macrophages	Hivep3	0.432	0	0.307307
Macrophages	Bank1	0.437	0	0.305365
Macrophages	Prune2	0.345	0	0.304315
Macrophages	Syngr2	0.955	0	0.303252
Macrophages	Tlr1	0.325	0	0.301423
Macrophages	Hk3	0.467	0	0.301221
Macrophages	Osbpl9	0.737	0	0.298829
Macrophages	Bri3	0.993	0	0.29869
Macrophages	Pepd	0.794	0	0.297246
Macrophages	Cd163	0.258	0	0.297049
Macrophages	Casp4	0.521	0	0.295873
Macrophages	Cebpzos	0.71	0	0.295396
Macrophages	Zdhhc14	0.345	0	0.293814
Macrophages	Trem2	0.881	0	0.291533
Macrophages	Snx17	0.888	0	0.291533
Macrophages	Mpp1	0.839	0	0.289075
Macrophages	Man1a	0.809	0	0.285665
Macrophages	Scoc	0.762	0	0.284824
Macrophages	Cdhr3	0.208	0	0.284232
Macrophages	Acss1	0.4	0	0.282689
Macrophages	Cd180	0.613	0	0.279898
Macrophages	Snx30	0.457	0	0.278752
Macrophages	Slc3a2	0.953	0	0.277384
Macrophages	Abcc3	0.337	0	0.27575
Macrophages	Ankfy1	0.581	0	0.273789
Macrophages	Pik3cg	0.61	0	0.272209
Macrophages	Cd86	0.834	0	0.268896
Macrophages	Atp6v0d1	0.923	0	0.267685
Macrophages	Calm2	0.998	0	0.266888
Macrophages	Snx24	0.546	0	0.265205
Macrophages	P2rx7	0.337	0	0.2622
Macrophages	Rnf150	0.459	0	0.260947
Macrophages	Glmp	0.883	0	0.260553
Macrophages	Gm4951	0.206	0	0.256241
Macrophages	Rtp4	0.516	0	0.255297
Macrophages	Cbr2	0.318	0	0.254554
Macrophages	Rab7b	0.63	0	0.253464
Macrophages	Tmem256	0.99	0	0.252124
Macrophages	Cdc42se2	0.764	0	0.250233
Macrophages	Cd200r1	0.357	0	0.250052
Osteoclasts	Acp5	0.834	0	2.5669
Osteoclasts	Atp6v0d2	0.668	0	1.97841
Osteoclasts	Jdp2	0.829	0	1.97622
Osteoclasts	Chchd10	0.774	0	1.73258
Osteoclasts	Mmp9	0.774	0	1.39659
Osteoclasts	Nfatc1	0.889	0	1.24476
Osteoclasts	Prdm1	0.809	0	1.16603
Osteoclasts	Ctsk	0.558	5.88e-15	1.15326
Osteoclasts	Slc9b2	0.548	0	1.13411
Osteoclasts	S100a4	0.97	0	1.13191
Osteoclasts	Hspd1	0.985	0	1.07736
Osteoclasts	Cyc1	0.985	0	1.03955
Osteoclasts	Car2	0.457	0	1.03703
Osteoclasts	Bdh2	0.668	0	1.01741
Osteoclasts	Gpr137b	0.945	0	1.00009
Osteoclasts	C1qbp	0.975	0	0.99871
Osteoclasts	Cycs	0.98	0	0.983723
Osteoclasts	Mt3	0.141	0	0.981522
Osteoclasts	Traf1	0.724	0	0.964042
Osteoclasts	Nhp2	0.95	0	0.951511
Osteoclasts	Idh3a	0.905	0	0.940863
Osteoclasts	Sms	0.935	0	0.928775
Osteoclasts	Mrpl12	0.98	0	0.923574
Osteoclasts	1110008P14Rik	0.774	0	0.903928
Osteoclasts	Nsun2	0.93	0	0.878421
Osteoclasts	Dcstamp	0.402	0	0.877628
Osteoclasts	Tomm40	0.935	0	0.871385
Osteoclasts	Ocstamp	0.538	0	0.863814
Osteoclasts	Pa2g4	0.93	0	0.861337
Osteoclasts	Matk	0.658	0	0.850294
Osteoclasts	Hagh	0.93	0	0.842629
Osteoclasts	Mdh2	0.99	0	0.816484
Osteoclasts	Uqcr11	1	0	0.809584
Osteoclasts	Ncl	0.98	0	0.802547
Osteoclasts	Ak2	0.975	0	0.797873
Osteoclasts	Timm8a1	0.638	0	0.792776
Osteoclasts	Atp6v1b2	0.975	0	0.792326
Osteoclasts	Slc37a2	0.744	0	0.781985
Osteoclasts	Rcc2	0.955	0	0.773276
Osteoclasts	Atp6v1d	0.844	0	0.771867
Osteoclasts	Blnk	0.769	0	0.768152
Osteoclasts	Tcirg1	0.899	0	0.765283
Osteoclasts	Serpinb6b	0.332	0	0.764574
Osteoclasts	Hspa9	0.975	0	0.760216
Osteoclasts	Dusp9	0.573	0	0.758123
Osteoclasts	Naa50	0.96	0	0.752458
Osteoclasts	Ndufab1	0.99	0	0.752068
Osteoclasts	Chchd4	0.829	0	0.733645
Osteoclasts	Cluh	0.749	0	0.720557
Osteoclasts	Dkc1	0.729	0	0.719193
Osteoclasts	Atp5g1	0.995	0	0.717093
Osteoclasts	Sema4d	0.915	0	0.717066
Osteoclasts	Aldoa	1	0	0.71592
Osteoclasts	Tomm5	0.97	0	0.715038
Osteoclasts	Uqcr10	0.995	0	0.714633
Osteoclasts	Ddx39	0.859	0	0.71208
Osteoclasts	Xpr1	0.824	0	0.707349
Osteoclasts	Slc25a5	0.995	0	0.706898
Osteoclasts	Map2k3	0.95	0	0.706635
Osteoclasts	Hdgf	0.955	0	0.704202
Osteoclasts	Mthfd2	0.714	0	0.695657
Osteoclasts	Mrto4	0.854	0	0.694887
Osteoclasts	Cnih4	0.955	0	0.68894
Osteoclasts	Sdhb	0.975	0	0.684009
Osteoclasts	Nudt22	0.492	0	0.679996
Osteoclasts	Atp6v1c1	0.854	0	0.678933
Osteoclasts	Hilpda	0.709	0	0.678365
Osteoclasts	Atp5g3	1	0	0.677936
Osteoclasts	Src	0.663	0	0.674191
Osteoclasts	Kcnn4	0.794	0	0.674123
Osteoclasts	Uqcrq	0.995	0	0.673904
Osteoclasts	Cacybp	0.935	0	0.672502
Osteoclasts	Rala	0.935	0	0.670373
Osteoclasts	Shmt2	0.789	0	0.669704
Osteoclasts	Uqcrfs1	0.98	0	0.669122
Osteoclasts	Atp5b	1	0	0.668128
Osteoclasts	Mybbp1a	0.839	0	0.667847
Osteoclasts	Nrp2	0.975	0	0.667329
Osteoclasts	Vdac2	0.995	0	0.663983
Osteoclasts	Asns	0.678	0	0.658394
Osteoclasts	Mitf	0.709	0	0.656753
Osteoclasts	Gsto1	0.94	0	0.65576
Osteoclasts	Phb2	0.985	0	0.651353
Osteoclasts	Hmga1	0.704	0	0.651089
Osteoclasts	Shtn1	0.719	0	0.649344
Osteoclasts	Htra2	0.899	0	0.644587
Osteoclasts	Atp6v1e1	0.985	0	0.643569
Osteoclasts	Psat1	0.739	0	0.642804
Osteoclasts	Eif5a	1	0	0.64259
Osteoclasts	Psmb7	0.96	0	0.639274
Osteoclasts	Gcsh	0.91	0	0.630561
Osteoclasts	Eef1e1	0.799	0	0.623954
Osteoclasts	Nolc1	0.769	0	0.622879
Osteoclasts	Atad3a	0.769	0	0.619708
Osteoclasts	Antxr2	0.814	0	0.613769
Osteoclasts	Aco2	0.94	0	0.61164
Osteoclasts	Eif2s1	0.935	0	0.609038
Osteoclasts	Mfsd12	0.824	0	0.607672
Osteoclasts	Eif6	0.94	0	0.607508
Osteoclasts	Atic	0.839	0	0.60713
Osteoclasts	Atp6v0e	1	0	0.606214
Osteoclasts	Itgav	0.874	0	0.602765
Osteoclasts	Ranbp1	0.99	0	0.59829
Osteoclasts	Timm13	0.985	0	0.59803
Osteoclasts	Nop16	0.799	0	0.597938
Osteoclasts	Apex1	0.884	0	0.597523
Osteoclasts	Ran	0.99	0	0.5974
Osteoclasts	Rsl1d1	0.92	0	0.595835
Osteoclasts	Adssl1	0.884	0	0.59485
Osteoclasts	Cstb	1	0	0.594584
Osteoclasts	Dlat	0.794	0	0.589434
Osteoclasts	Sec11c	0.965	0	0.587844
Osteoclasts	Pdhb	0.814	0	0.586733
Osteoclasts	Tuba1c	0.96	0	0.586321
Osteoclasts	Ddx21	0.874	0	0.585315
Osteoclasts	Cox5a	0.995	0	0.583369
Osteoclasts	Set	0.98	0	0.58327
Osteoclasts	Ivns1abp	0.95	0	0.582972
Osteoclasts	Ndufa12	0.97	0	0.577978
Osteoclasts	Cct3	0.95	0	0.576648
Osteoclasts	Ppp1r14b	0.965	0	0.57498
Osteoclasts	Samm50	0.945	0	0.574749
Osteoclasts	Mrps35	0.809	0	0.57438
Osteoclasts	Tomm70a	0.884	0	0.572073
Osteoclasts	Emc6	0.965	0	0.567223
Osteoclasts	Cox5b	1	0	0.567126
Osteoclasts	Mrpl51	0.945	0	0.565107
Osteoclasts	Timm10	0.839	0	0.564875
Osteoclasts	Galnt7	0.709	0	0.564053
Osteoclasts	Adcy3	0.588	0	0.563337
Osteoclasts	Abcb4	0.518	0	0.561626
Osteoclasts	Slc25a39	0.91	0	0.556599
Osteoclasts	Ftsj3	0.759	0	0.555955
Osteoclasts	Mrps28	0.93	0	0.55542
Osteoclasts	Hmga2	0.302	0	0.554451
Osteoclasts	Mif	1	0	0.55426
Osteoclasts	Rrs1	0.744	0	0.554247
Osteoclasts	Pfdn4	0.889	0	0.553467
Osteoclasts	Mrps34	0.899	0	0.552921
Osteoclasts	Dnajc2	0.859	0	0.550935
Osteoclasts	Snrpa1	0.879	0	0.550577
Osteoclasts	Nop58	0.829	0	0.548212
Osteoclasts	Prpf31	0.849	0	0.547847
Osteoclasts	Mrpl15	0.93	0	0.547628
Osteoclasts	Fbl	0.955	0	0.545976
Osteoclasts	Cox7b	0.99	0	0.545341
Osteoclasts	Wdr43	0.789	0	0.544227
Osteoclasts	Mrps18b	0.854	0	0.542444
Osteoclasts	Rufy4	0.322	0	0.541735
Osteoclasts	Glrx5	0.935	0	0.538643
Osteoclasts	Sh3bgrl3	1	0	0.534025
Osteoclasts	Trap1	0.819	0	0.533419
Osteoclasts	Hsd17b10	0.899	0	0.530221
Osteoclasts	Usp14	0.894	0	0.529352
Osteoclasts	Ddt	0.809	0	0.529202
Osteoclasts	Cox8a	1	0	0.527517
Osteoclasts	Dnph1	0.709	0	0.527506
Osteoclasts	Cct8	0.95	0	0.524361
Osteoclasts	Ptma	1	0	0.523746
Osteoclasts	Atp6v0b	1	0	0.522733
Osteoclasts	Ube2f	0.935	0	0.522147
Osteoclasts	Ndufs7	0.985	0	0.521408
Osteoclasts	Slc1a5	0.829	0	0.519157
Osteoclasts	Timm17a	0.93	0	0.519033
Osteoclasts	Qprt	0.508	0	0.518665
Osteoclasts	Fkbp4	0.915	0	0.516898
Osteoclasts	Mcm6	0.869	0	0.516333
Osteoclasts	Ube2c	0.658	0	0.51601
Osteoclasts	Ndufb6	0.985	0	0.515675
Osteoclasts	G3bp1	0.97	0	0.514478
Osteoclasts	Ndufaf4	0.759	0	0.513279
Osteoclasts	Timm9	0.779	0	0.512889
Osteoclasts	Exosc5	0.884	0	0.51252
Osteoclasts	Cct7	0.945	0	0.509482
Osteoclasts	Atp5a1	1	0	0.506483
Osteoclasts	Psmd10	0.819	0	0.501804
Osteoclasts	Sod2	0.92	0	0.500378
Osteoclasts	Tomm20	0.99	0	0.499869
Osteoclasts	Atp5k	1	0	0.499285
Osteoclasts	Eif3j1	0.93	0	0.49643
Osteoclasts	Tgfbr1	0.744	0	0.49611
Osteoclasts	Arsb	0.417	0	0.494759
Osteoclasts	Cnbp	0.99	0	0.494653
Osteoclasts	Tsfm	0.829	0	0.494335
Osteoclasts	Ppargc1b	0.528	0	0.493347
Osteoclasts	Nop56	0.819	0	0.49239
Osteoclasts	Ndufb10	0.99	0	0.49208
Osteoclasts	Nifk	0.834	0	0.492058
Osteoclasts	Ndufb3	0.985	0	0.491787
Osteoclasts	Slc4a2	0.638	0	0.49108
Osteoclasts	Atp5l	1	0	0.48934
Osteoclasts	Gnl3	0.844	0	0.488487
Osteoclasts	Eif3l	0.935	0	0.486079
Osteoclasts	Got1	0.759	0	0.485618
Osteoclasts	Slc27a1	0.588	0	0.484562
Osteoclasts	Sdha	0.97	0	0.484101
Osteoclasts	Edem1	0.92	0	0.484018
Osteoclasts	Eif1ad	0.794	0	0.482824
Osteoclasts	Ywhah	0.985	0	0.481393
Osteoclasts	Mrps25	0.874	0	0.480953
Osteoclasts	Pip5k1c	0.809	0	0.478927
Osteoclasts	BC003965	0.834	0	0.478834
Osteoclasts	Stip1	0.824	0	0.478722
Osteoclasts	Pop5	0.905	0	0.478438
Osteoclasts	Banf1	0.965	0	0.477621
Osteoclasts	Tnip1	0.734	0	0.476551
Osteoclasts	Snx10	0.734	0	0.474817
Osteoclasts	Dars	0.899	0	0.474189
Osteoclasts	Frrs1	0.809	0	0.472921
Osteoclasts	Atp5d	1	0	0.472812
Osteoclasts	Rsl24d1	0.859	0	0.471847
Osteoclasts	Serpinb8	0.779	0	0.470128
Osteoclasts	Hspe1	0.99	0	0.469743
Osteoclasts	Sssca1	0.804	0	0.469333
Osteoclasts	Hnrnpab	0.975	0	0.468846
Osteoclasts	Tufm	0.839	0	0.468647
Osteoclasts	Krt7	0.256	0	0.46788
Osteoclasts	Grpel1	0.945	0	0.466109
Osteoclasts	Lsm4	0.975	0	0.466075
Osteoclasts	Gars	0.879	0	0.464545
Osteoclasts	Mrpl36	0.925	0	0.464394
Osteoclasts	Ndufs1	0.739	0	0.462901
Osteoclasts	Lactb	0.854	0	0.461578
Osteoclasts	Nudc	0.95	0	0.460452
Osteoclasts	Txn2	0.95	0	0.460398
Osteoclasts	Mdh1	0.965	0	0.460388
Osteoclasts	Exosc8	0.824	0	0.459488
Osteoclasts	Ppif	0.628	0	0.458621
Osteoclasts	Orc2	0.628	0	0.458198
Osteoclasts	Idh3g	0.93	0	0.458124
Osteoclasts	Mrps36	0.93	0	0.456792
Osteoclasts	Cox7a2	1	0	0.456708
Osteoclasts	Pabpc1	1	0	0.456561
Osteoclasts	Rrp9	0.643	0	0.456547
Osteoclasts	Uqcrc2	0.97	0	0.45621
Osteoclasts	Gnptab	0.633	0	0.455914
Osteoclasts	Gart	0.724	0	0.453925
Osteoclasts	Noc2l	0.839	0	0.452653
Osteoclasts	Mak16	0.769	0	0.451612
Osteoclasts	Mrps26	0.905	0	0.450979
Osteoclasts	Psme3	0.764	0	0.450238
Osteoclasts	Ybx3	0.889	0	0.450097
Osteoclasts	Hspa4	0.915	0	0.448321
Osteoclasts	M6pr	0.975	0	0.445783
Osteoclasts	Gmpr	0.734	0	0.44553
Osteoclasts	Spr	0.879	0	0.44466
Osteoclasts	Sdhd	0.94	0	0.444659
Osteoclasts	Mrpl18	0.97	0	0.444633
Osteoclasts	Pno1	0.754	0	0.443886
Osteoclasts	Atp5j2	0.995	0	0.443227
Osteoclasts	Mrpl19	0.784	0	0.442847
Osteoclasts	Clec12a	0.955	0	0.442175
Osteoclasts	Dnaja3	0.688	0	0.441315
Osteoclasts	Parl	0.864	0	0.441047
Osteoclasts	Npm1	1	0	0.440932
Osteoclasts	Cs	0.874	0	0.440683
Osteoclasts	Timm50	0.874	0	0.439124
Osteoclasts	Fosl2	0.859	0	0.439123
Osteoclasts	Rps27l	1	0	0.438945
Osteoclasts	Pik3r5	0.704	0	0.43732
Osteoclasts	Mrpl57	0.95	0	0.437201
Osteoclasts	Uqcrc1	0.975	0	0.436589
Osteoclasts	Rae1	0.809	0	0.436156
Osteoclasts	Bola2	0.97	0	0.435912
Osteoclasts	Prdx3	0.869	0	0.435562
Osteoclasts	Ptges3	0.915	0	0.435097
Osteoclasts	Plec	0.965	0	0.434885
Osteoclasts	Ak6	0.769	0	0.434841
Osteoclasts	2010107E04Rik	0.99	0	0.433903
Osteoclasts	Gar1	0.839	0	0.432667
Osteoclasts	Mrpl52	0.995	0	0.432589
Osteoclasts	Atp5c1	1	0	0.43229
Osteoclasts	Ttn	0.271	0	0.432019
Osteoclasts	Polr1d	0.99	0	0.431656
Osteoclasts	Zmiz2	0.824	0	0.431602
Osteoclasts	Cst7	0.477	0	0.430787
Osteoclasts	Nubp2	0.829	0	0.430599
Osteoclasts	Mrpl2	0.824	0	0.430574
Osteoclasts	Atp6ap2	0.96	0	0.430062
Osteoclasts	Srsf7	0.915	0	0.429424
Osteoclasts	Hsp90aa1	0.98	0	0.428951
Osteoclasts	Comtd1	0.688	0	0.428698
Osteoclasts	Uck2	0.693	0	0.427747
Osteoclasts	Bop1	0.693	0	0.426918
Osteoclasts	Psma6	0.94	0	0.426835
Osteoclasts	Ybx1	1	0	0.426649
Osteoclasts	Clns1a	0.869	0	0.426548
Osteoclasts	Uqcrb	1	0	0.425271
Osteoclasts	Vars	0.769	0	0.42413
Osteoclasts	Nop2	0.678	0	0.424012
Osteoclasts	Mrpl55	0.859	0	0.423382
Osteoclasts	Slc4a7	0.628	0	0.422794
Osteoclasts	Hist1h2ae	0.347	0	0.422246
Osteoclasts	Cdc20	0.472	0	0.420621
Osteoclasts	Llph	0.945	0	0.419064
Osteoclasts	Wdr46	0.633	0	0.418527
Osteoclasts	Ndufb9	0.99	0	0.418446
Osteoclasts	Farsb	0.789	0	0.417016
[truncated: 563 more rows]

## Sheet: E16.5 cluster_marker_genes_CS
Cluster	Gene Symbol	Max. PC1 score	Combined Fisher p value	Min. average lnFC
CS6-1	Ibsp	1	0	4.3328
CS6-1	Col11a2	1	0	2.76352
CS6-1	Col22a1	0.981	0	2.5479
CS6-1	Ifitm5	1	0	2.4318
CS6-1	Smpd3	1	0	2.31352
CS6-1	Sgms2	1	0	2.17564
CS6-1	Cgref1	1	0	2.12211
CS6-1	Slc13a5	0.963	0	2.05431
CS6-1	Col24a1	0.981	0	2.02083
CS6-1	Cpe	1	0	1.85128
CS6-1	Car3	0.889	0	1.74112
CS6-1	Ramp1	0.944	0	1.71959
CS6-1	Dmp1	0.463	0	1.64338
CS6-1	Hrc	0.944	0	1.58424
CS6-1	Slc36a2	0.907	0	1.56845
CS6-1	Neat1	0.944	0	1.43956
CS6-1	Bglap	0.481	0	1.36961
CS6-1	Sema3b	0.944	0	1.29168
CS6-1	Tmem119	0.981	0	1.29001
CS6-1	Phex	0.741	0	1.2887
CS6-1	Pcsk6	0.981	0	1.28229
CS6-1	Dkk1	0.685	0	1.23827
CS6-1	Kazald1	1	0	1.23238
CS6-1	Fabp3	0.87	0	1.2176
CS6-1	Rcor2	0.889	0	1.17759
CS6-1	P4ha1	1	0	1.17089
CS6-1	Cadm1	1	0	1.16949
CS6-1	Ckb	0.944	0	1.15691
CS6-1	Slc8a3	0.981	0	1.15477
CS6-1	Mamdc2	0.704	0	1.13124
CS6-1	Fam102a	0.907	0	1.11696
CS6-1	Fkbp11	1	0	1.11548
CS6-1	Lbh	0.907	0	1.09791
CS6-1	Kcnk1	0.833	0	1.08397
CS6-1	Panx3	0.981	0	1.08047
CS6-1	Prex1	0.889	0	1.07519
CS6-1	Ell2	0.944	0	1.0545
CS6-1	Cdkn1a	0.926	0	1.05027
CS6-1	Satb2	1	0	1.03851
CS6-1	Gale	0.778	0	1.02453
CS6-1	Pcolce2	0.648	0	1.01743
CS6-1	Fam46a	1	0	1.00367
CS6-1	Mical3	0.981	0	0.99334
CS6-1	Col13a1	0.759	0	0.970451
CS6-1	Cd200	0.963	0	0.96832
CS6-1	Ptprz1	0.648	0	0.946004
CS6-1	Lipi	0.685	0	0.94549
CS6-1	Ano6	0.981	0	0.932426
CS6-1	Tcf7	0.889	0	0.926079
CS6-1	Cdh2	1	0	0.913686
CS6-1	Dlx3	0.907	0	0.905939
CS6-1	Bglap2	0.444	0	0.877818
CS6-1	Fkbp10	1	0	0.87307
CS6-1	Myo1b	1	0	0.872666
CS6-1	Ptgis	1	0	0.867864
CS6-1	Ano1	0.926	0	0.851657
CS6-1	Creb3l1	1	0	0.850931
CS6-1	Rasa3	0.907	0	0.846934
CS6-1	Aldh1l2	0.907	0	0.841179
CS6-1	Avpi1	0.796	0	0.832786
CS6-1	Bambi	0.944	0	0.831942
CS6-1	Lpar3	0.741	0	0.82834
CS6-1	Enpp6	0.63	0	0.823501
CS6-1	Chst13	0.722	0	0.818594
CS6-1	Ppm1e	0.815	0	0.809077
CS6-1	Sec61a1	1	0	0.803098
CS6-1	Ssr4	1	0	0.796702
CS6-1	Col1a1	1	0	0.793082
CS6-1	Omd	0.944	0	0.790098
CS6-1	Bglap3	0.241	0	0.786846
CS6-1	Ranbp3l	0.556	0	0.785409
CS6-1	Chst11	0.704	0	0.781254
CS6-1	Timp1	1	0	0.780298
CS6-1	Cd109	0.87	0	0.773152
CS6-1	P4ha2	1	0	0.763707
CS6-1	Frzb	0.519	0	0.763408
CS6-1	Gpr153	0.981	0	0.761528
CS6-1	Rerg	0.833	0	0.758131
CS6-1	Loxl4	0.648	0	0.756535
CS6-1	Selenos	1	0	0.751826
CS6-1	Sp7	1	0	0.750955
CS6-1	P3h4	1	0	0.7487
CS6-1	Slc39a13	0.963	0	0.744823
CS6-1	Sec61b	1	0	0.736655
CS6-1	Kcnma1	0.796	0	0.733236
CS6-1	Col1a2	1	0	0.720622
CS6-1	P3h1	1	0	0.716428
CS6-1	Mef2c	1	0	0.714666
CS6-1	Gprc5c	0.815	0	0.713436
CS6-1	Plcd1	0.907	0	0.711496
CS6-1	Me2	0.87	0	0.71055
CS6-1	Mbd2	0.944	0	0.707394
CS6-1	Specc1	0.741	0	0.70351
CS6-1	Ctsh	0.704	0	0.702648
CS6-1	Sec11c	0.833	0	0.692716
CS6-1	Fkbp7	1	0	0.692625
CS6-1	Rom1	0.593	0	0.686975
CS6-1	Itga10	0.963	0	0.674047
CS6-1	Rab11fip4	0.63	0	0.673958
CS6-1	Col5a2	1	0	0.672301
CS6-1	Serp1	1	0	0.669195
CS6-1	Sec31a	1	0	0.666524
CS6-1	Frmd4b	0.741	0	0.658978
CS6-1	Gal	0.37	0	0.655407
CS6-1	Surf4	1	0	0.654258
CS6-1	Entpd3	0.815	0	0.651087
CS6-1	Metrnl	0.981	0	0.645405
CS6-1	Galnt3	0.704	0	0.642346
CS6-1	Wisp1	0.981	0	0.638836
CS6-1	2310022B05Rik	0.87	0	0.629339
CS6-1	Pth1r	0.981	0	0.621995
CS6-1	Sparc	1	0	0.620795
CS6-1	Cd24a	0.704	0	0.620095
CS6-1	Pdgfa	0.963	0	0.613356
CS6-1	Nupr1	0.926	0	0.611555
CS6-1	Pltp	0.944	0	0.608531
CS6-1	Rhbdl2	0.63	0	0.602012
CS6-1	P4hb	1	0	0.600956
CS6-1	Cd1d1	0.815	0	0.599827
CS6-1	Cdr2l	0.907	0	0.59129
CS6-1	Pycr1	0.907	0	0.59031
CS6-1	Tgfb1	1	0	0.589131
CS6-1	Ift20	1	0	0.588352
CS6-1	Trove2	0.87	0	0.586904
CS6-1	Slc35b1	0.907	0	0.581443
CS6-1	Lrrfip2	0.833	0	0.580061
CS6-1	Farp2	0.815	0	0.578301
CS6-1	Cdo1	1	0	0.576603
CS6-1	Kctd14	0.574	0	0.568632
CS6-1	1700066M21Rik	0.704	0	0.566605
CS6-1	C430049E01Rik	0.352	0	0.564893
CS6-1	Spns2	0.685	0	0.563076
CS6-1	Ssr2	1	0	0.562089
CS6-1	Slc38a10	1	0	0.561526
CS6-1	Serpinh1	1	0	0.559983
CS6-1	Carmil1	0.815	0	0.559179
CS6-1	Tbrg1	0.981	0	0.556751
CS6-1	P3h2	0.611	0	0.553481
CS6-1	Pck2	0.833	0	0.550522
CS6-1	Ttc7	0.63	0	0.550325
CS6-1	Rassf4	0.611	0	0.549026
CS6-1	Bmp8a	0.574	0	0.548213
CS6-1	Prrc1	0.963	0	0.546651
CS6-1	Sdk2	0.87	0	0.546544
CS6-1	Entpd7	0.815	0	0.541597
CS6-1	Zdhhc21	0.87	0	0.539646
CS6-1	Slc17a9	0.63	0	0.537143
CS6-1	Uso1	0.981	0	0.535208
CS6-1	Lman1	1	0	0.534481
CS6-1	Sec13	0.981	0	0.531073
CS6-1	Fras1	0.963	0	0.530677
CS6-1	Tnfaip2	0.907	0	0.526548
CS6-1	Gpcpd1	0.741	0	0.524969
CS6-1	Preb	0.944	0	0.522874
CS6-1	Gorasp2	0.981	0	0.522819
CS6-1	Tmem97	0.963	0	0.522738
CS6-1	Ostc	1	0	0.51847
CS6-1	Nme1	1	0	0.514268
CS6-1	Rpn2	1	0	0.513939
CS6-1	Adamts18	0.593	0	0.509218
CS6-1	Atp1b3	0.889	0	0.508963
CS6-1	Hist1h2bc	0.778	0	0.50842
CS6-1	Arhgap24	0.759	0	0.505199
CS6-1	Col11a1	0.963	0	0.497206
CS6-1	C1galt1	0.759	0	0.495863
CS6-1	Hdlbp	1	0	0.495431
CS6-1	St3gal1	0.741	0	0.493059
CS6-1	Ap1s2	0.815	0	0.490304
CS6-1	Galnt5	0.722	0	0.48933
CS6-1	Scn3a	0.463	0	0.488353
CS6-1	Cd2ap	0.963	0	0.485844
CS6-1	Ap3m1	0.852	0	0.485203
CS6-1	Ncf1	0.407	0	0.484775
CS6-1	Vit	0.667	0	0.483669
CS6-1	Shisa4	0.63	0	0.483296
CS6-1	Cybrd1	0.778	0	0.482409
CS6-1	Mtss1	0.778	0	0.480054
CS6-1	Sec16b	0.815	0	0.479136
CS6-1	Psat1	0.815	0	0.478096
CS6-1	Chn1	0.537	0	0.476518
CS6-1	Pgam2	0.278	1.55e-15	0.473936
CS6-1	Cnpy2	1	0	0.472245
CS6-1	Tram1	1	0	0.47079
CS6-1	H2-K1	0.463	0	0.466062
CS6-1	Mrps28	0.852	0	0.463325
CS6-1	Dapk2	0.778	0	0.462473
CS6-1	Fgfr1	1	0	0.462137
CS6-1	Bmp2	0.63	0	0.458906
CS6-1	Ndufa1	1	0	0.457445
CS6-1	Rapgef4	0.481	0	0.454905
CS6-1	Tmbim4	0.981	0	0.453261
CS6-1	Gxylt2	1	0	0.451369
CS6-1	Itm2b	1	0	0.450103
CS6-1	Ssr3	1	0	0.448791
CS6-1	Sec24d	0.981	0	0.446124
CS6-1	Creb3l3	0.481	0	0.437908
CS6-1	Nr4a2	0.519	2.13e-08	0.437597
CS6-1	Endog	0.63	0	0.437307
CS6-1	Srprb	0.907	0	0.436688
CS6-1	Arfgef3	0.574	0	0.431576
CS6-1	Myo10	0.944	0	0.428455
CS6-1	Hist1h1c	0.685	0	0.427833
CS6-1	Rpn1	1	0	0.427467
CS6-1	Jak2	0.704	0	0.427317
CS6-1	Insig2	0.87	0	0.427276
CS6-1	Ihh	0.333	0	0.426477
CS6-1	Myom1	0.389	0	0.426329
CS6-1	Xbp1	1	0	0.425688
CS6-1	Slc31a1	0.852	0	0.425494
CS6-1	Chst15	0.648	0	0.421565
CS6-1	Larp1b	0.5	0	0.417846
CS6-1	Tmem59	1	0	0.413642
CS6-1	Kcnk6	0.741	0	0.41319
CS6-1	Gtf2e2	0.889	0	0.41305
CS6-1	Gsg1l	0.426	0	0.412641
CS6-1	Sgca	0.315	0	0.41198
CS6-1	Rrbp1	1	0	0.409597
CS6-1	Snd1	0.981	0	0.408926
CS6-1	Plpp5	0.926	0	0.407527
CS6-1	Impdh1	0.833	0	0.407214
CS6-1	Angpt1	0.704	0	0.406115
CS6-1	Pxylp1	0.778	0	0.406115
CS6-1	Klhl2	0.574	0	0.403405
CS6-1	Tdrp	0.333	0	0.402697
CS6-1	Tmem214	0.963	0	0.402105
CS6-1	Tmtc2	0.907	0	0.399122
CS6-1	Tmem208	0.963	0	0.398606
CS6-1	Srpr	1	0	0.398128
CS6-1	Mapk6	0.741	0	0.398128
CS6-1	Cryab	0.722	0	0.39705
CS6-1	Ganab	0.833	8.77e-15	0.396163
CS6-1	Tmem263	0.963	0	0.396082
CS6-1	Csnk1g3	0.889	0	0.39559
CS6-1	Sh3pxd2b	0.907	0	0.394752
CS6-1	Aup1	0.852	0	0.394324
CS6-1	B3gat3	0.926	0	0.393737
CS6-1	Galnt7	0.648	0	0.393489
CS6-1	Gramd1b	0.407	0	0.393043
CS6-1	Slc44a1	1	0	0.393043
CS6-1	Hes6	0.667	0	0.391726
CS6-1	Smim14	0.981	0	0.38914
CS6-1	Rps6kb1	0.944	0	0.388941
CS6-1	Kdelr2	1	0	0.388324
CS6-1	Smox	0.463	0	0.387901
CS6-1	Mlip	0.907	0	0.386953
CS6-1	Lrrc59	1	0	0.386238
CS6-1	A130051J06Rik	0.259	0	0.385405
CS6-1	Slc35a2	0.889	0	0.384041
CS6-1	Tecr	1	0	0.381595
CS6-1	Gpc1	0.981	0	0.381547
CS6-1	Vldlr	0.963	0	0.381513
CS6-1	Yif1b	0.963	0	0.377127
CS6-1	Tmem258	1	0	0.375959
CS6-1	Vav2	0.685	0	0.375875
CS6-1	Ggcx	0.796	0	0.374779
CS6-1	Ptpn4	0.519	0	0.374518
CS6-1	Abi2	0.926	0	0.374115
CS6-1	Sec61g	1	0	0.372611
CS6-1	Hspb2	0.5	0	0.371819
CS6-1	Ptch1	0.852	0	0.3705
CS6-1	Cck	0.222	0	0.370207
CS6-1	Dad1	1	0	0.369959
CS6-1	Sec23a	0.963	0	0.369322
CS6-1	Slc30a5	0.87	0	0.369028
CS6-1	Rnf144b	0.537	0	0.367725
CS6-1	Ambn	0.352	0	0.366656
CS6-1	Gm266	0.759	0	0.364974
CS6-1	Satb1	0.333	1.11e-16	0.364577
CS6-1	Edem1	0.833	0	0.361965
CS6-1	Pde4dip	0.778	0	0.361965
CS6-1	Sema4d	0.556	0	0.361939
CS6-1	Irx5	0.648	1.94e-05	0.36125
CS6-1	Gramd2	0.481	0	0.360388
CS6-1	Mia2	0.815	5.81e-14	0.35891
CS6-1	Yif1a	0.907	0	0.358048
CS6-1	Alg5	0.926	0	0.357636
CS6-1	Akr1b3	0.87	0	0.356287
CS6-1	Rflnb	0.778	0	0.355983
CS6-1	Slc39a14	0.889	0	0.355864
CS6-1	Ooep	0.37	1.06e-13	0.355203
CS6-1	Mien1	0.907	0	0.354946
CS6-1	Nalcn	0.333	0	0.353573
CS6-1	Tmem238	0.667	0	0.353031
CS6-1	Atp2b1	1	0	0.351002
CS6-1	Zfp652	0.926	0	0.350998
CS6-1	Insc	0.852	0	0.350789
CS6-1	Sort1	0.685	0	0.350483
CS6-1	Sytl2	0.593	0	0.350202
CS6-1	Drd4	0.407	0	0.350005
CS6-1	Golph3	0.889	0	0.349338
CS6-1	Limd1	0.833	0	0.347601
CS6-1	Stt3a	1	0	0.345905
CS6-1	Yipf6	0.704	0	0.345082
CS6-1	Hist2h3c1	0.296	0	0.344558
CS6-1	Ppp1r37	0.796	0	0.344313
CS6-1	Ssr1	1	0	0.343043
CS6-1	Akap9	0.963	0	0.34269
CS6-1	Angel1	0.444	0	0.341028
CS6-1	Nuak1	0.537	7.44e-15	0.340511
CS6-1	Kank3	0.426	0	0.338821
CS6-1	Tmem181a	0.63	0	0.338092
CS6-1	Hipk2	0.667	0	0.337919
CS6-1	Grrp1	0.537	0	0.336831
CS6-1	Ern1	0.463	0	0.335676
CS6-1	Gstz1	0.574	4.07e-11	0.334038
CS6-1	H13	0.981	0	0.330129
CS6-1	Swap70	0.704	0	0.329149
CS6-1	Hs3st6	0.278	0	0.328504
CS6-1	Rcn3	1	0	0.328125
CS6-1	Slc2a13	0.593	0	0.327898
CS6-1	2010300C02Rik	0.333	0	0.327315
CS6-1	Zc3h7a	0.889	0	0.324511
CS6-1	Sra1	0.926	0	0.323428
CS6-1	Ufsp2	0.963	0	0.32325
CS6-1	Tmed10	1	0	0.323143
CS6-1	Slc12a4	0.852	0	0.322845
CS6-1	Pxdc1	0.889	0	0.321869
CS6-1	Inpp5a	0.833	0	0.321683
CS6-1	C130050O18Rik	0.537	0	0.321299
CS6-1	4930404N11Rik	0.315	0	0.317463
CS6-1	Neurl2	0.5	0	0.317081
CS6-1	Leprotl1	0.833	0	0.314268
CS6-1	Golga4	0.981	0	0.313075
CS6-1	Jtb	0.87	0	0.312487
CS6-1	Nomo1	0.685	1.74e-14	0.31192
CS6-1	Ibtk	0.87	0	0.311585
CS6-1	Glt8d1	1	0	0.310874
CS6-1	Cog6	0.704	4.44e-16	0.310849
CS6-1	Tmem248	0.852	0	0.310038
CS6-1	Fmnl3	0.611	1.11e-16	0.30987
CS6-1	Tmc6	0.463	0	0.30987
CS6-1	Nbas	0.833	0	0.309026
CS6-1	Fam3c	0.852	1.77e-14	0.308779
CS6-1	Myo19	0.537	1.11e-16	0.30874
CS6-1	Sdc3	0.926	0	0.304467
CS6-1	Plxnb1	0.444	0	0.304087
CS6-1	Mettl24	0.315	0	0.30343
CS6-1	Marveld1	0.981	0	0.302861
CS6-1	Inppl1	0.722	1.11e-16	0.301959
CS6-1	Lgmn	0.815	0	0.299301
CS6-1	Ldlrap1	0.574	0	0.298045
CS6-1	Tbl2	0.685	0	0.297505
CS6-1	Pcbd1	0.333	1.11e-16	0.297135
CS6-1	Slc41a2	0.444	0	0.297135
CS6-1	Syvn1	0.611	0	0.296864
CS6-1	Mia3	0.981	0	0.296513
CS6-1	Sh3bgrl2	0.407	0	0.294858
CS6-1	Cox6a1	1	0	0.293434
CS6-1	Mef2a	1	0	0.293044
CS6-1	Ptprs	1	0	0.292773
CS6-1	Cpox	0.704	4.12e-12	0.292379
CS6-1	Ints6l	0.648	0	0.29202
CS6-1	Slc25a1	0.722	7.88e-15	0.290822
CS6-1	Bscl2	0.759	0	0.290772
CS6-1	Gmppb	0.704	5.12e-12	0.29023
CS6-1	Tmem123	0.648	0	0.289798
CS6-1	Iscu	0.778	2.36e-10	0.288289
CS6-1	Mydgf	0.981	0	0.288269
CS6-1	Chsy1	0.87	0	0.288151
CS6-1	Psme4	0.815	7.44e-15	0.287803
CS6-1	Jam2	0.556	0	0.287557
CS6-1	Mthfd2	0.741	0	0.286368
CS6-1	Unc5b	0.981	0	0.286132
CS6-1	Rbm11	0.333	0	0.285228
CS6-1	Chpf2	0.963	0	0.284175
CS6-1	Glg1	1	0	0.283759
CS6-1	S1pr3	0.685	0	0.282926
CS6-1	Naga	0.722	0	0.282213
CS6-1	Gnai1	0.667	0	0.281883
CS6-1	Camk2a	0.296	0	0.281731
CS6-1	Clk3	0.741	0	0.280842
CS6-1	Kalrn	0.593	0	0.280713
CS6-1	Arhgap12	0.63	0	0.27992
CS6-1	Lifr	0.944	0	0.279075
CS6-1	Snhg18	0.944	0	0.278445
CS6-1	Reep5	1	0	0.278187
CS6-1	Jkamp	0.944	0	0.276667
CS6-1	Rhpn2	0.315	0	0.275304
CS6-1	Spcs2	0.981	0	0.275085
CS6-1	Cope	1	0	0.274536
CS6-1	Grhpr	0.611	2.96e-09	0.274098
CS6-1	Bcan	0.111	4.87e-10	0.273696
CS6-1	Prorsd1	0.833	0	0.273109
CS6-1	Sgk3	0.481	0	0.272991
CS6-1	St6galnac6	0.889	0	0.272415
CS6-1	Armcx4	0.815	1.11e-16	0.272069
CS6-1	Pla2g5	0.222	0	0.271622
CS6-1	Antxr2	0.889	0	0.270453
CS6-1	Fam214a	0.444	1.01e-12	0.270342
CS6-1	Vstm4	0.704	0	0.269664
CS6-1	Sorbs1	0.407	0	0.26939
CS6-1	Cdk5rap3	0.833	1.11e-16	0.267677
CS6-1	Helb	0.593	0	0.267273
CS6-1	Tmem63b	0.704	6.66e-16	0.26681
CS6-1	Gsn	1	0	0.266369
CS6-1	Arfgap3	0.87	0	0.266188
CS6-1	Vkorc1	1	0	0.265334
CS6-1	Tmem110	0.741	0	0.265049
CS6-1	Trpm4	0.833	0	0.264522
CS6-1	Vma21	0.907	0	0.263993
CS6-1	A430106G13Rik	0.315	6.66e-15	0.263585
CS6-1	Ncald	0.333	4.76e-11	0.262802
CS6-1	Csrnp3	0.296	0	0.262802
CS6-1	Notum	0.241	0	0.262802
CS6-1	Fbxo28	0.685	0	0.262746
CS6-1	Ndfip1	0.759	0	0.26234
CS6-1	Sh3pxd2a	1	0	0.262267
CS6-1	Bcas3	0.389	2.22e-16	0.26204
CS6-1	Slc16a4	0.278	0	0.261677
CS6-1	Smagp	0.296	0	0.261066
CS6-1	Ube2e2	0.852	1.78e-15	0.260935
CS6-1	Arhgef19	0.611	0	0.260801
CS6-1	Msi1	0.444	0	0.260569
CS6-1	Fry	0.481	0	0.25986
CS6-1	Fetub	0.204	1.11e-16	0.259511
CS6-1	2310030G06Rik	0.241	0	0.258658
CS6-1	Mapre3	0.574	0	0.258514
CS6-1	Dpysl2	0.852	0	0.257145
CS6-1	Eprs	1	1.11e-16	0.256854
CS6-1	Copb1	0.981	0	0.254277
CS6-1	Optn	0.537	0	0.254159
CS6-1	Dock1	0.815	2.05e-13	0.252885
CS6-1	Mical2	0.389	0	0.250681
CS6-1	Tmem57	0.833	9.75e-13	0.248973
CS6-1	Tmf1	0.87	8.85e-13	0.248555
CS6-1	Socs2	0.463	0	0.247535
CS6-1	Lgals2	0.5	0	0.247191
CS6-1	Lgalsl	0.63	0.00030132	0.246953
CS6-1	Atp6v0a2	0.63	4.38e-10	0.246686
CS6-1	Txndc11	0.741	2e-15	0.245513
CS6-1	Spon1	0.648	0	0.245407
CS6-1	Enho	0.352	2.5e-14	0.24234
CS6-1	Cfh	1	0	0.241881
CS6-1	Yipf5	0.981	0	0.241229
CS6-1	Scamp2	0.796	0	0.239981
CS6-1	Pam16	0.833	4.95e-14	0.238175
CS6-1	Sec63	1	0	0.237612
CS6-1	Galnt1	1	0	0.236182
CS6-1	Chpt1	0.87	0	0.235968
CS6-1	Fkbp2	1	0	0.235713
CS6-1	Tbx2	0.593	0	0.235157
CS6-1	Nrbf2	0.667	3.7e-12	0.234952
CS6-1	Lgr4	0.741	1.11e-16	0.234007
CS6-1	Kdelr3	1	0	0.233986
CS6-1	Nsf	0.722	0	0.233125
CS6-1	Smtn	0.759	5.28e-08	0.230524
CS6-1	Serpinf1	1	0	0.230338
CS6-1	Gm19705	0.241	0	0.229186
CS6-1	Srp9	0.963	5.35e-09	0.22895
CS6-1	Inpp4a	0.519	1.89e-15	0.228157
CS6-1	Gm42957	0.315	0	0.227699
CS6-1	Fam98a	0.648	1.99e-11	0.226968
CS6-1	Map3k1	0.407	0	0.226313
CS6-1	Sema4b	0.352	5.04e-12	0.226072
CS6-1	Gcnt1	0.333	0	0.225672
CS6-1	Ift57	0.685	2.36e-11	0.225568
CS6-1	Cd59a	0.333	1.44e-15	0.224481
CS6-1	Stk17b	0.722	0	0.224018
CS6-1	Lclat1	0.5	5.55e-16	0.223321
CS6-1	Ak1	0.648	1.56e-07	0.222821
CS6-1	Slc36a1	0.519	0	0.222333
CS6-1	Syne1	0.741	0	0.222293
CS6-1	Ttc39b	0.481	0	0.221389
CS6-1	1810055G02Rik	0.796	0	0.22104
CS6-1	Dap	1	0	0.221012
CS6-1	Nt5dc2	0.981	0	0.220909
CS6-1	Krtcap2	1	0	0.21993
CS6-1	Ripor3	0.389	2.66e-15	0.219136
CS6-1	St3gal6	0.63	0	0.21902
CS6-1	Scd1	0.667	0	0.218384
CS6-1	Nprl3	0.426	1.55e-15	0.218002
CS6-1	2021-03-08	0.778	0	0.217964
CS6-1	Steap1	0.389	0	0.217458
CS6-1	Sec22a	0.741	3.92e-14	0.217164
CS6-1	Insig1	0.648	1.44e-12	0.217164
CS6-1	Dot1l	0.63	2.01e-11	0.21598
CS6-1	Cpeb4	0.519	0	0.215794
CS6-1	Chmp4c	0.167	4.44e-16	0.215709
CS6-1	2021-09-09	0.722	9.05e-12	0.215596
CS6-1	Hist2h3c2	0.222	0	0.215269
CS6-1	Dok5	0.389	0	0.215048
CS6-1	Cdk5r1	0.259	5.08e-11	0.214855
CS6-1	Abr	0.648	0	0.214748
CS6-1	Ufl1	0.759	1.21e-11	0.214663
CS6-1	Aldoc	0.259	0	0.214657
CS6-1	BC022687	0.333	0	0.214276
CS6-1	Gadd45b	0.667	2.4e-05	0.213968
CS6-1	Schip1	0.278	0	0.213678
CS6-1	Selenom	1	0	0.213548
CS6-1	Arid3a	0.333	5.84e-13	0.213249
CS6-1	Rasgrp2	0.37	1.21e-13	0.212367
CS6-1	Aldh18a1	0.815	1.26e-09	0.212208
CS6-1	Pomt2	0.519	3.66e-11	0.2116
CS6-1	Shc2	0.556	0	0.211585
CS6-1	Fhod1	0.481	1.44e-15	0.211142
CS6-1	Slc35c2	0.759	0	0.21061
CS6-1	Kif21a	0.481	0	0.210258
CS6-1	Mpnd	0.796	6.66e-16	0.210115
CS6-1	Mlx	0.5	1.29e-05	0.209327
CS6-1	Gpr180	0.907	0	0.208536
CS6-1	Gm26551	0.296	0	0.208433
CS6-1	Hpse	0.556	0	0.208029
CS6-1	Zfp469	0.759	0	0.207772
CS6-1	Nav1	0.907	0	0.207448
CS6-1	Ccdc97	0.537	2.13e-13	0.206237
CS6-1	Arcn1	0.963	0	0.20597
CS6-1	Ikbip	1	0	0.20597
CS6-1	Smpdl3b	0.444	3.44e-15	0.204954
CS6-1	Slc35e2	0.444	2.19e-11	0.204762
CS6-1	Hmgn5	0.685	0	0.204555
CS6-1	Sec16a	0.852	0	0.204519
CS6-1	Sec24a	0.796	0	0.204408
CS6-1	AU022252	0.648	1.23e-09	0.202874
CS6-1	Ccpg1	0.63	2.89e-15	0.202735
CS6-1	Cryzl2	0.463	7.19e-12	0.202735
CS6-1	Cd63	1	0	0.202172
CS6-1	Serf2	1	0	0.202162
CS6-1	Usp20	0.333	1.2e-10	0.202145
CS6-1	CAAA01118383.1	0.685	1.08e-08	0.201507
CS6-1	Msmo1	0.556	6.44e-15	0.200988
CS6-1	Clptm1l	0.944	0	0.200749
CS6-1	Baiap2l2	0.222	3.42e-10	0.200671
CS6-1	Dcaf4	0.685	0	0.200671
CS6-1	Hdac5	0.704	1.14e-08	0.200671
CS6-1	Paqr9	0.278	0	0.200671
CS6-1	Fam46c	0.296	1e-11	0.200671
CS6-1	G6pc3	0.537	0	0.200671
CS6-1	Sct	0.204	0	0.200671
CS6-1	Atf4	1	0	0.200613
CS6-1	Golga2	0.741	7.93e-10	0.200501
CS6-1	Hspb7	0.222	4.44e-15	0.200339
CS6-1	Ccdc116	0.222	0	0.200064
CS6-1	Gsg1	0.204	7.77e-16	0.200064
CS6-1	Vamp2	0.759	5.18e-13	0.199531
CS6-1	Arfgap1	0.944	0	0.19905
CS6-1	Cops7a	0.741	9.9e-05	0.198515
CS6-1	Ip6k2	0.611	1.86e-06	0.19807
CS6-1	Chid1	0.722	9.3e-12	0.197961
CS6-1	Trps1	0.722	0	0.197895
CS6-1	Tmem30a	0.926	1.11e-15	0.196975
CS6-1	Rabgap1l	0.519	3.8e-07	0.196575
CS6-1	Tbc1d8b	0.685	2.06e-11	0.196262
CS6-1	Clic6	0.204	8.18e-12	0.194861
CS6-1	Tmem39a	0.833	2.76e-10	0.193334
CS6-1	Gchfr	0.148	1.01e-12	0.193066
CS6-1	Dusp14	0.241	4.52e-09	0.193066
CS6-1	Sec23ip	0.778	0	0.193066
CS6-1	Fzd9	0.352	1.11e-16	0.192684
CS6-1	Apeh	0.463	1.54e-12	0.191823
CS6-1	Pikfyve	0.574	8.61e-10	0.191281
CS6-1	Tpd52	0.481	0	0.190089
CS6-1	Pgm3	0.778	0	0.189825
CS6-1	Stx5a	0.889	1.28e-08	0.187977
CS6-1	Gne	0.481	8.22e-15	0.187526
CS6-1	Zbtb7c	0.593	0	0.187088
CS6-1	Chrna1os	0.296	1.55e-15	0.186877
CS6-1	Piezo1	0.833	3.4e-07	0.186758
CS6-1	Tpcn1	0.87	0	0.186734
CS6-1	Dhx34	0.407	2.21e-08	0.186408
CS6-1	Rftn2	0.685	2.29e-10	0.186234
CS6-1	Lgi2	0.704	0	0.186197
CS6-1	Pla2g12a	0.685	6.93e-10	0.185511
CS6-1	Grm4	0.185	6.55e-15	0.185403
CS6-1	Cercam	0.981	0	0.185314
CS6-1	Zmpste24	0.704	1.02e-12	0.185034
CS6-1	Uhrf1bp1l	0.667	5.87e-13	0.184862
CS6-1	Garem1	0.315	9.76e-11	0.184838
CS6-1	Ppme1	0.537	8.4e-06	0.184286
CS6-1	Slc30a7	0.667	7.19e-05	0.184097
CS6-1	Copb2	1	0	0.183214
CS6-1	Sar1a	1	0	0.183096
CS6-1	Dixdc1	0.574	3.69e-12	0.182322
CS6-1	Azin1	0.815	0	0.182309
CS6-1	Zdhhc8	0.759	6.75e-10	0.181851
CS6-1	Gosr2	0.722	1.09e-11	0.181594
CS6-1	Ptprj	0.407	0	0.18137
CS6-1	Ddost	1	0	0.181288
CS6-1	Gars	0.889	0	0.180896
CS6-1	Map3k21	0.204	2.88e-12	0.180262
CS6-1	Flvcr2	0.278	0	0.17908
CS6-1	Rab27b	0.426	9.33e-15	0.178931
CS6-1	Golgb1	0.944	1.48e-14	0.177132
CS6-1	Ackr4	0.407	0	0.17686
CS6-1	Mtss1l	0.796	0	0.176765
CS6-1	Cep120	0.519	4.52e-08	0.176759
CS6-1	BC031181	0.87	5.59e-09	0.176717
CS6-1	Golt1b	0.981	0	0.175972
CS6-1	Ptges3l	0.389	4.77e-06	0.175669
CS6-1	Unc5d	0.185	0	0.175299
CS6-1	Bcar3	0.352	0	0.174002
CS6-1	Arl6ip5	0.889	6.66e-15	0.173835
CS6-1	Hmbox1	0.537	0.000258168	0.173617
CS6-1	Fto	0.889	2.56e-14	0.172814
CS6-1	Rabac1	1	0	0.172743
CS6-1	Eif2b5	0.556	1.44e-05	0.1725
CS6-1	Trpv4	0.593	0	0.172233
CS6-1	Slc12a7	0.426	0	0.172165
CS6-1	Inafm2	0.222	1.81e-09	0.171864
CS6-1	B4galnt3	0.241	0	0.171683
CS6-1	Lipc	0.13	6.38e-10	0.171683
CS6-1	Gm47101	0.222	0	0.170818
CS6-1	Fam114a2	0.907	3.48e-12	0.170818
CS6-1	Tob2	0.611	1.27e-06	0.170783
CS6-1	Pacsin1	0.185	1.33e-12	0.170506
CS6-1	Chac1	0.167	1.64e-08	0.170211
CS6-1	Hapln4	0.167	5.16e-11	0.169899
CS6-1	Erlec1	0.963	0	0.169171
CS6-1	Klhl25	0.556	0	0.168922
CS6-1	Slc43a1	0.426	5.61e-06	0.168833
CS6-1	Ndufa4l2	0.944	0	0.167881
CS6-1	Erp29	1	0	0.167788
CS6-1	Heatr5a	0.667	9.05e-09	0.167656
CS6-1	Rnaset2b	0.611	0	0.167017
CS6-1	Pdxdc1	0.815	1.15e-11	0.166159
CS6-1	Eef2kmt	0.593	0.000557891	0.165885
CS6-1	Ankrd6	0.407	7.03e-14	0.165579
CS6-1	Gda	0.167	6.73e-12	0.165447
CS6-1	Cav3	0.204	2.22e-16	0.165164
CS6-1	Tars	0.796	0	0.165092
CS6-1	Fxyd1	0.944	0	0.164792
CS6-1	Asns	0.685	0	0.164001
CS6-1	Mxd1	0.389	5.24e-08	0.163342
CS6-1	Pdk3	0.593	5.54e-09	0.163226
CS6-1	Edem2	0.574	1.39e-10	0.16293
CS6-1	Maip1	0.574	0.00016453	0.162913
CS6-1	Rb1	0.352	4.89e-09	0.16287
CS6-1	Mvb12a	0.833	3.31e-06	0.162629
CS6-1	Pink1	0.611	7.52e-09	0.162563
CS6-1	Pwwp2b	0.37	0	0.162449
CS6-1	Rnaset2a	0.778	0	0.162336
CS6-1	Eef1akmt3	0.481	5.17e-09	0.161708
CS6-1	Cdr2	0.556	4.76e-08	0.161317
CS6-1	Slc22a17	0.667	6.32e-08	0.160347
CS6-1	Tvp23b	0.907	0	0.159895
CS6-1	Elmo1	0.815	0	0.159569
CS6-1	2600006K01Rik	0.278	6.62e-06	0.159393
CS6-1	Ttc26	0.296	7.45e-11	0.159393
CS6-1	Rtn2	0.259	1.44e-13	0.159285
CS6-1	Gde1	0.815	1.85e-09	0.159269
CS6-1	Yipf1	0.741	9.43e-06	0.159171
CS6-1	Bnip3	0.407	1.15e-06	0.158665
CS6-1	Slc39a9	0.5	2.3e-05	0.158111
CS6-1	Fign	0.833	0	0.157807
CS6-1	2310039H08Rik	0.852	0.00177287	0.157789
CS6-1	Trib1	0.222	8.19e-12	0.157499
CS6-1	Gm10320	0.241	1.11e-16	0.156868
CS6-1	Kcnh2	0.222	0	0.156868
CS6-1	Serpine1	0.148	1.91e-12	0.156868
CS6-1	Ogfod3	0.444	8.8e-07	0.156731
CS6-1	Gprin3	0.444	0	0.156708
CS6-1	Lrp5	0.759	0	0.156579
CS6-1	Fbxl15	0.463	3.77e-09	0.156219
CS6-1	Slc6a9	0.278	5.11e-11	0.155913
CS6-1	Nxnl2	0.204	2.22e-15	0.155887
CS6-1	Blzf1	0.556	7.15e-10	0.155326
CS6-1	Syngr2	0.611	0	0.155326
CS6-1	Gadd45g	0.593	2.85e-13	0.155012
CS6-1	Derl1	0.981	0	0.153572
CS6-1	Ubl4a	0.759	8.4e-08	0.153061
CS6-1	Setd7	0.593	7.08e-07	0.152657
CS6-1	Ddx59	0.407	0	0.152469
CS6-1	Amigo3	0.278	6.04e-13	0.152244
CS6-1	C2cd2l	0.259	5.12e-08	0.152091
CS6-1	Prkcsh	1	0	0.152005
CS6-1	Ephx4	0.222	1.55e-15	0.151681
CS6-1	Nktr	1	0	0.151651
CS6-1	C1qtnf1	0.315	0.000599159	0.151154
CS6-1	Sppl2a	0.944	0	0.15064
CS6-1	Slc2a12	0.278	1.45e-08	0.150506
CS6-1	C2cd5	0.574	9.69e-06	0.150409
CS6-1	Atp6ap1	0.741	0.000111084	0.150409
CS6-1	Prpf38b	0.907	1.42e-06	0.150155
CS6-1	Galk1	0.889	2.95e-07	0.149936
CS6-1	Ube2ql1	0.352	0	0.149377
CS6-1	Spata13	0.611	0	0.149377
CS6-1	Cib1	0.611	2.55e-15	0.149006
CS6-1	Rhbdl3	0.352	0	0.148711
CS6-1	Tmem120b	0.333	7.25e-09	0.148689
CS6-1	Srp19	0.944	0.000293212	0.148614
CS6-1	Rnf181	0.574	5.68e-10	0.147718
CS6-1	Adipor1	0.833	2.96e-08	0.147686
CS6-1	Vps26b	0.63	8.01e-07	0.146975
CS6-1	Gtf2ird1	0.63	0.000131732	0.146803
CS6-1	Angel2	0.722	4.42e-06	0.14671
CS6-1	Ocel1	0.333	7.62e-07	0.146235
CS6-1	Cab39	0.685	7.75e-10	0.145638
CS6-1	Cmya5	0.444	0	0.145408
CS6-1	Pyroxd2	0.259	2.58e-13	0.145101
CS6-1	Tmco1	0.981	1.56e-09	0.144907
CS6-1	Mcur1	0.556	1.79e-08	0.144755
CS6-1	Dpm3	1	1.11e-16	0.14417
CS6-1	Etv5	0.37	1.11e-16	0.144158
CS6-1	Zfp385b	0.259	3.33e-10	0.143894
CS6-1	Ap4s1	0.611	1.57e-10	0.142962
CS6-1	Cdyl	0.611	1.21e-08	0.142942
CS6-1	Ppp2r5a	0.796	0	0.142777
CS6-1	Sec23b	0.537	1.21e-07	0.142294
CS6-1	Gm10389	0.148	1.78e-10	0.142174
CS6-1	Cux1	0.667	1.28e-14	0.141966
CS6-1	Mtor	0.37	0.000699241	0.141773
CS6-1	Slc11a2	0.519	2.89e-12	0.141479
CS6-1	Mkrn1	0.574	1.42e-12	0.140653
CS6-1	Rps6kb2	0.481	3.05e-07	0.140268
CS6-1	B3gnt9	0.907	0	0.140082
CS6-1	Inf2	0.537	2.11e-07	0.139627
CS6-1	Amhr2	0.185	1.2e-10	0.13944
CS6-1	Cnp	0.37	4.3e-08	0.139302
CS6-1	Maged1	1	0	0.139167
CS6-1	Cnr1	0.148	9.9e-13	0.139127
CS6-1	Spock1	0.167	1.14e-12	0.139113
CS6-1	Abcb7	0.278	5.72e-06	0.138999
CS6-1	Poll	0.296	7.17e-08	0.138999
CS6-1	Kcnn4	0.185	1.64e-13	0.138877
CS6-1	Nbr1	0.796	1.01e-07	0.138635
CS6-1	Sdf4	1	0	0.138589
CS6-1	Nans	0.87	0	0.13851
CS6-1	Slc16a3	0.667	0	0.138059
CS6-1	Pccb	0.63	1.68e-05	0.13787
CS6-1	Serinc3	0.926	0	0.137224
CS6-1	Hspa2	0.352	6.66e-16	0.136977
CS6-1	Fam234b	0.389	2.32e-05	0.136955
CS6-1	Chn2	0.296	1.11e-16	0.136132
CS6-1	Usp28	0.463	2.04e-14	0.13581
CS6-1	D16Ertd472e	0.407	7.56e-05	0.13561
CS6-1	H2-Ke6	0.463	2.76e-05	0.13561
CS6-1	Myo5a	0.537	2.95e-07	0.13531
CS6-1	Fbxw7	0.537	2.08e-05	0.13472
CS6-1	Cyb5d2	0.352	0.000319332	0.134033
CS6-1	Gm15952	0.259	6.5e-08	0.133742
CS6-1	Kansl1l	0.444	1.85e-06	0.133591
CS6-1	Stard10	0.296	2.15e-13	0.133531
CS6-1	Phykpl	0.444	0.0227065	0.133103
CS6-1	Sbf1	0.648	9.26e-10	0.132441
CS6-1	Mgst3	0.889	0	0.132288
CS6-1	Ergic2	0.926	5.61e-05	0.13206
CS6-1	Xpot	0.796	9.13e-10	0.131901
CS6-1	Uxt	0.463	6.75e-06	0.131678
CS6-1	Mindy1	0.685	0.000679718	0.131433
CS6-1	Sdhc	0.889	3.33e-16	0.131279
CS6-1	Srpx2	0.87	0	0.131113
CS6-1	Fam189a2	0.185	1.99e-09	0.130991
CS6-1	Acsl4	0.333	9.58e-11	0.130727
CS6-1	Scd2	0.981	0	0.130525
CS6-1	Gpx8	1	0	0.130485
CS6-1	Crat	0.37	6.75e-07	0.130053
CS6-1	Ptprr	0.148	3.65e-14	0.129489
CS6-1	Synrg	0.407	0.000650503	0.129326
CS6-1	Copz2	1	0	0.129086
CS6-1	Large2	0.111	1.96e-09	0.127894
CS6-1	Alg2	0.5	0.00573318	0.127788
CS6-1	Htatip2	0.352	1.88e-06	0.127618
CS6-1	Amfr	0.796	8.65e-11	0.126244
CS6-1	Lnx1	0.185	2.02e-09	0.126127
CS6-1	Aars	0.722	2.36e-07	0.125774
CS6-1	Selenot	0.722	3.33e-16	0.125714
CS6-1	Alg3	0.519	2.01e-09	0.125603
CS6-1	Tmem167b	0.685	1.97e-07	0.12532
CS6-1	Aak1	0.833	7.3e-09	0.125163
CS6-1	Aftph	0.407	0.00018162	0.125133
CS6-1	Ampd2	0.5	0.000570185	0.125075
CS6-1	Dync1i1	0.481	2.01e-11	0.124959
CS6-1	Tenm2	0.167	1.21e-07	0.124692
CS6-1	Tubb3	0.204	3.15e-11	0.124692
CS6-1	Sh3rf1	0.37	2.86e-08	0.124685
CS6-1	Cemip	0.222	5.31e-12	0.124475
CS6-1	Calm2	1	0	0.124445
CS6-1	Emp2	0.833	1.35e-11	0.1242
CS6-1	Ssfa2	0.463	3.03e-10	0.124131
CS6-1	Snf8	0.759	3.86e-07	0.12371
CS6-1	Nab2	0.704	2.33e-15	0.123379
CS6-1	Bdh1	0.278	3.33e-16	0.122709
CS6-1	Trip11	0.907	2.92e-09	0.122114
CS6-1	Mpi	0.259	9.33e-05	0.121555
CS6-1	Slc30a6	0.5	2.3e-08	0.121533
CS6-1	Tmem33	0.667	0.00281262	0.121421
CS6-1	Trmt61a	0.315	4.88e-07	0.121374
CS6-1	Papss2	0.556	5.64e-05	0.121191
CS6-1	Pak4	0.407	4.07e-06	0.120745
CS6-1	Ost4	1	0	0.12019
CS6-1	Apoo	0.444	5.89e-06	0.120093
CS6-1	Ufc1	0.981	4.31e-06	0.119783
CS6-1	Sytl4	0.222	5.01e-05	0.119709
CS6-1	Map3k5	0.167	1.41e-08	0.119637
CS6-1	Il1r1	0.333	5.55e-15	0.119378
CS6-1	Nt5dc3	0.296	3.75e-06	0.119107
CS6-1	Tnfrsf23	0.407	1.94e-14	0.118893
CS6-1	Copz1	0.815	2.23e-06	0.118497
CS6-1	Gbf1	0.796	1.58e-08	0.118031
CS6-1	Syne3	0.259	5.25e-07	0.117825
CS6-1	Mpv17l	0.296	8.92e-05	0.117461
CS6-1	Atf6	0.444	2.24e-11	0.116977
CS6-1	Phka1	0.407	5.31e-14	0.116789
CS6-1	Trmt2b	0.463	1.96e-06	0.116783
CS6-1	Magi2	0.519	2.9e-06	0.116199
CS6-1	Cyfip2	0.222	0	0.116113
CS6-1	Eaf1	0.37	0.000689286	0.115771
CS6-1	Hck	0.463	1.11e-16	0.115723
CS6-1	Prss53	0.185	0.00676373	0.115723
CS6-1	Fam210b	0.222	8.79e-13	0.114904
CS6-1	Ism1	0.296	8.31e-11	0.114728
CS6-1	Zfp292	0.815	0.00873729	0.114476
CS6-1	Tiam2	0.778	0	0.114343
CS6-1	Gm10734	0.148	1.83e-10	0.11434
CS6-1	Pgap3	0.222	3.46e-06	0.114172
CS6-1	Tmem117	0.204	1.95e-11	0.114172
CS6-1	Tmem229b	0.167	0.000186836	0.114172
CS6-1	BC017158	0.407	5.66e-06	0.113998
CS6-1	Cpeb3	0.204	1.49e-05	0.113659
CS6-1	Pgghg	0.407	0.00501311	0.113519
CS6-1	Nadk2	0.537	2.25e-09	0.113339
CS6-1	4933434E20Rik	0.741	4.19e-11	0.113023
CS6-1	Eml3	0.463	0.00693657	0.112821
CS6-1	Tspan17	0.37	7.76e-09	0.112563
CS6-1	Cyp20a1	0.889	0	0.112563
CS6-1	Kdelr1	1	0	0.112557
CS6-1	Gtpbp1	0.37	4.85e-10	0.112439
CS6-1	Fam109b	0.481	0.0114414	0.112402
CS6-1	Fkbp14	1	0	0.111963
CS6-1	Mpg	0.685	0.00199191	0.111651
CS6-1	Plcl2	0.352	1.3e-11	0.11163
CS6-1	Yrdc	0.463	8.26e-06	0.111519
CS6-1	Apc	0.704	0.000160343	0.111403
CS6-1	Yipf3	0.981	0	0.111085
CS6-1	Gm34425	0.13	2.33e-15	0.111059
CS6-1	As3mt	0.352	0	0.111001
CS6-1	Gle1	0.63	6.36e-05	0.110695
CS6-1	Slc7a8	0.148	9.67e-09	0.110622
CS6-1	Gmppa	0.722	7.99e-15	0.110504
CS6-1	Myo1e	0.5	1.04e-09	0.110466
CS6-1	Isoc2b	0.296	0.00150866	0.109104
CS6-1	Golga5	0.667	3.21e-05	0.109066
CS6-1	Spen	0.722	2.21e-08	0.108555
CS6-1	Scly	0.185	0.00260511	0.108509
CS6-1	2310040G07Rik	0.111	1.7e-09	0.108073
CS6-1	Lmf2	0.759	5.55e-15	0.108073
CS6-1	Epha8	0.13	5.77e-10	0.107691
CS6-1	AI480526	0.37	5.72e-10	0.10758
CS6-1	Ptpn14	0.722	0.00160457	0.10758
CS6-1	Smad9	0.37	4.81e-13	0.10758
CS6-1	Cgrrf1	0.426	3.37e-09	0.107544
CS6-1	Os9	0.833	2.14e-07	0.107342
CS6-1	Lias	0.611	0.00346518	0.107145
CS6-1	Nab1	0.648	7.4e-09	0.106985
CS6-1	Eci1	0.537	0.000611926	0.106924
CS6-1	Aldh1b1	0.111	1.75e-06	0.106738
CS6-1	Mcrip2	0.278	6.63e-07	0.106634
CS6-1	Clptm1	0.759	3.59e-07	0.106112
CS6-1	Bhlha15	0.111	6.75e-08	0.105361
CS6-1	Gm31659	0.111	6.28e-07	0.105361
CS6-1	Nhej1	0.296	0.000265257	0.105195
CS6-1	Slc25a5	0.944	0	0.104606
CS6-1	Abtb1	0.315	0.000799383	0.104434
CS6-1	Akr1b10	0.333	0	0.10421
CS6-1	Iars	0.648	0.020955	0.103889
CS6-1	Alg8	0.407	8.24e-09	0.103889
CS6-1	Ldlr	0.463	7.63e-11	0.103507
CS6-1	Icmt	0.426	0.00326828	0.103118
CS6-1	Copa	0.981	6.38e-11	0.103078
CS6-1	1810062G17Rik	0.222	1.8e-10	0.10269
CS6-1	Klf16	0.352	7.01e-07	0.102682
CS6-1	Tanc1	0.759	0	0.102479
CS6-1	Trnt1	0.519	0.00062983	0.102462
CS6-1	Arhgef18	0.389	1.04e-05	0.10237
CS6-1	Cdh4	0.259	3.58e-12	0.102353
CS6-1	Pop5	0.574	1.01e-09	0.1023
CS6-1	Fam84a	0.148	7.84e-07	0.102094
CS6-1	Nckap5l	0.444	4.88e-12	0.102094
CS6-1	Mpdu1	0.648	9.99e-10	0.101936
CS6-1	Macf1	1	6.38e-12	0.101912
CS6-1	Med31	0.556	0.000132258	0.101897
CS6-1	Pter	0.389	0.000144655	0.101825
CS6-1	Steap3	0.556	0	0.101632
CS6-1	Pdk4	0.185	9.78e-10	0.101298
CS6-1	Fzd8	0.37	5.99e-07	0.101219
CS6-1	Slc35b2	0.907	0.000126482	0.101169
CS6-1	Dcaf6	0.593	4.55e-14	0.100981
CS6-1	C2cd4a	0.148	6.67e-06	0.100693
CS6-1	Raf1	0.796	0.000663918	0.100587
CS6-1	Erp44	0.907	9.2e-07	0.100473
CS6-1	Cpped1	0.315	0.00290667	0.100284
CS6-1	Hid1	0.185	5.22e-15	0.100219
CS6-1	Tmx1	0.87	7.25e-06	0.100027
CS6-2	gene	max_pct.1	fisher_pval	min_avg_logFC
CS6-2	Fxyd5	0.969	0	1.76159
CS6-2	1500015O10Rik	1	0	1.66127
CS6-2	Nppc	0.845	0	1.65054
CS6-2	Rbp1	0.969	0	1.59188
CS6-2	Matn4	0.763	0	1.51903
CS6-2	Atp1b1	0.763	0	1.35101
CS6-2	Col2a1	0.794	0	1.05726
CS6-2	Apoe	0.773	0	0.985284
CS6-2	Ctgf	0.619	0	0.963255
CS6-2	Foxp1	0.959	0	0.941645
CS6-2	Foxd1	0.907	0	0.934922
CS6-2	Shisa3	0.928	0	0.930094
CS6-2	Slc38a2	0.969	0	0.909079
CS6-2	Gja1	0.948	0	0.899658
CS6-2	Slc12a2	0.918	0	0.889005
CS6-2	Htra1	1	0	0.882771
CS6-2	Col9a3	0.722	0	0.878989
CS6-2	Col14a1	0.979	0	0.875247
CS6-2	Col9a2	0.701	0	0.869376
CS6-2	Slc23a2	0.763	0	0.867657
CS6-2	Slc16a9	0.464	0	0.856256
CS6-2	Foxc1	0.918	0	0.821813
CS6-2	Slc6a6	0.845	0	0.809662
CS6-2	Rassf2	0.938	0	0.78345
CS6-2	Slc16a1	0.711	0	0.752471
CS6-2	Col16a1	1	0	0.750187
CS6-2	Aebp1	1	0	0.736602
CS6-2	Gpha2	0.412	0	0.736587
CS6-2	Epyc	0.536	0	0.732177
CS6-2	Ntrk3	0.412	0	0.721915
CS6-2	Col9a1	0.567	0	0.719826
CS6-2	Slc5a6	0.515	0	0.705292
CS6-2	Lmo4	0.99	0	0.694973
CS6-2	Wfdc2	0.557	0	0.665543
CS6-2	Sesn3	0.959	0	0.660849
CS6-2	Cnmd	0.278	0	0.632845
CS6-2	Mpp6	0.959	0	0.630655
CS6-2	Chad	0.33	0	0.610214
CS6-2	Itgbl1	0.856	0	0.600825
CS6-2	Crym	0.381	0	0.585935
CS6-2	Mia	0.742	0	0.58502
CS6-2	Epha7	0.639	0	0.581531
CS6-2	Cpz	0.928	0	0.57701
CS6-2	Cpm	0.546	0	0.573252
CS6-2	Angpt2	0.526	0	0.556168
CS6-2	Cpq	0.845	0	0.531234
CS6-2	Lamb2	0.928	0	0.523436
CS6-2	Adamts2	0.969	0	0.523172
CS6-2	Mfap2	1	0	0.515785
CS6-2	Cxcl12	0.649	0	0.515598
CS6-2	Adamts17	0.825	0	0.515378
CS6-2	Ltbp3	1	0	0.51379
CS6-2	Fmo1	0.969	0	0.512973
CS6-2	Clec11a	1	0	0.512548
CS6-2	Gaa	0.948	0	0.507691
CS6-2	Tmtc1	0.608	0	0.504998
CS6-2	Bace2	0.495	0	0.499177
CS6-2	Lrp6	0.99	0	0.486053
CS6-2	Fbln1	1	0	0.47505
CS6-2	Scube3	0.619	0	0.474906
CS6-2	Pid1	0.866	0	0.469941
CS6-2	Bgn	1	0	0.466572
CS6-2	Prmt8	0.412	0	0.464306
CS6-2	Igfbp2	0.773	0	0.463263
CS6-2	Gsdme	0.67	0	0.460893
CS6-2	Mrln	0.278	0	0.459641
CS6-2	Foxc2	0.433	0	0.44917
CS6-2	Foxp4	0.67	0	0.441622
CS6-2	Nlgn1	0.423	0	0.43807
CS6-2	Klf9	0.773	0	0.437062
CS6-2	Slc4a8	0.371	0	0.433117
CS6-2	Slc38a1	0.66	0	0.430754
CS6-2	Tgfbi	0.629	0	0.426777
CS6-2	Tenm3	1	0	0.424166
CS6-2	Cpxm1	0.979	0	0.421839
CS6-2	Csgalnact1	0.351	0	0.415242
CS6-2	Pld3	0.876	0	0.414568
CS6-2	Lbp	0.412	0	0.414272
CS6-2	Dock4	0.701	0	0.413937
CS6-2	Ltbp2	0.928	0	0.411526
CS6-2	Igf1	0.969	0	0.409086
CS6-2	Ctsd	0.99	0	0.401331
CS6-2	Hexb	0.835	0	0.40057
CS6-2	Pdgfrl	1	0	0.390968
CS6-2	Fgfrl1	0.66	0	0.390862
CS6-2	Pgm5	0.464	0	0.390434
CS6-2	Grina	0.845	0	0.390072
CS6-2	Txnip	0.99	0	0.389293
CS6-2	Tgfb2	0.722	0	0.385953
CS6-2	Cd74	0.124	4.44e-16	0.379598
CS6-2	Fmod	0.928	0	0.37886
CS6-2	Hes1	0.907	0	0.374169
CS6-2	Tmem86a	0.454	0	0.372253
CS6-2	P3h3	1	0	0.372141
CS6-2	Gulp1	0.794	0	0.371074
CS6-2	C1qtnf4	0.763	0	0.369465
CS6-2	Csrp2	1	0	0.36915
CS6-2	Rassf8	0.907	0	0.360346
CS6-2	Scn1b	0.701	0	0.357977
CS6-2	Eln	1	0	0.355959
CS6-2	Vwc2	0.361	0	0.350691
CS6-2	Acp5	0.598	0	0.350587
CS6-2	Slc4a10	0.227	0	0.350238
CS6-2	Ctsk	1	0	0.349791
CS6-2	Pcdh7	0.825	0	0.344191
CS6-2	Mgp	1	0	0.343648
CS6-2	Cilp2	0.247	0	0.342159
CS6-2	Ahcyl2	0.515	0	0.340881
CS6-2	Tspan18	0.732	0	0.339343
CS6-2	Clip4	0.711	0	0.3377
CS6-2	Plekha6	0.474	0	0.329965
CS6-2	Fcgrt	0.979	0	0.327611
CS6-2	Scx	0.474	0	0.32568
CS6-2	Six1	0.845	0	0.323437
CS6-2	Dhrs3	0.629	0	0.322143
CS6-2	Tspan13	0.196	0	0.321993
CS6-2	Sertad4	0.918	0	0.32187
CS6-2	Ctsf	0.845	0	0.318012
CS6-2	Pbx1	0.979	0	0.317359
CS6-2	Gm35024	0.381	0	0.315081
CS6-2	Kcns1	0.392	0	0.31506
CS6-2	Ptpru	0.773	0	0.314918
CS6-2	Il33	0.32	0	0.311667
CS6-2	Lrrc58	0.959	0	0.308091
CS6-2	Pdlim5	0.526	0	0.30565
CS6-2	Rab3il1	0.691	0	0.303072
CS6-2	Prdm6	0.608	0	0.302853
CS6-2	Scarb2	0.598	0	0.301187
CS6-2	Tcea3	0.938	0	0.295504
CS6-2	Ank2	0.67	0	0.294035
CS6-2	Angptl4	0.784	0	0.291404
CS6-2	Gm2a	0.68	0	0.291049
CS6-2	Man2b1	0.825	0	0.290195
CS6-2	Mylip	0.619	0	0.289673
CS6-2	Sdc1	0.938	0	0.289178
CS6-2	Ergic3	1	0	0.2877
CS6-2	Eya2	0.577	0	0.285962
CS6-2	Csad	0.876	0	0.285266
CS6-2	Plpp1	0.753	0	0.284781
CS6-2	Snx2	0.938	0	0.282047
CS6-2	Ttyh3	0.938	0	0.281906
CS6-2	Fut8	0.701	0	0.280945
CS6-2	Penk	0.423	0	0.277319
CS6-2	L3mbtl3	0.588	0	0.277319
CS6-2	Cat	0.876	0	0.277283
CS6-2	Mfap4	1	0	0.274475
CS6-2	Grn	0.979	0	0.27351
CS6-2	Lrpap1	0.99	0	0.271723
CS6-2	Nid2	0.897	0	0.271208
CS6-2	Thsd4	0.887	0	0.271189
CS6-2	Bsg	1	0	0.270852
CS6-2	Hapln1	0.505	0	0.268736
CS6-2	Fat4	0.773	0	0.268074
CS6-2	Parm1	0.34	0	0.266268
CS6-2	Vcan	1	0	0.26549
CS6-2	Rarb	0.433	0	0.265124
CS6-2	Rin2	0.649	0	0.26436
CS6-2	G0s2	0.464	0	0.264283
CS6-2	Kcnj2	0.299	0	0.26272
CS6-2	Lrrn3	0.237	0	0.262265
CS6-2	Itih2	0.196	0	0.261815
CS6-2	Uap1l1	0.309	1.6e-11	0.261772
CS6-2	Boc	0.804	0	0.259806
CS6-2	Plce1	0.577	0	0.257724
CS6-2	Tmem159	0.557	0	0.256764
CS6-2	Bnc2	0.866	0	0.255044
CS6-2	Slc26a2	0.557	1.11e-16	0.249909
CS6-2	Adgre5	0.619	0	0.24954
CS6-2	Zim1	0.866	0	0.248142
CS6-2	Tsc22d3	0.845	0	0.244219
CS6-2	Sox9	0.67	0	0.243027
CS6-2	Gabra3	0.206	0	0.242076
CS6-2	Endod1	0.649	0	0.241135
CS6-2	Cd82	0.598	0	0.240882
CS6-2	Ezr	0.619	0	0.24042
CS6-2	Slc40a1	0.485	0	0.24018
CS6-2	Slc50a1	0.969	0	0.236914
CS6-2	Pcsk5	0.866	0	0.236523
CS6-2	Adamts10	0.897	0	0.235538
CS6-2	Dtx3	0.835	0	0.235275
CS6-2	Fuca1	0.887	0	0.234819
CS6-2	Gmfb	0.763	0	0.234017
CS6-2	Stra6	0.155	0	0.233594
CS6-2	Vav3	0.309	0	0.232616
CS6-2	Fat2	0.227	0	0.231895
CS6-2	Zmynd8	0.845	0	0.230934
CS6-2	4931406P16Rik	0.619	0	0.230547
CS6-2	Slc35f5	0.845	0	0.227855
CS6-2	Snx24	0.546	0	0.226743
CS6-2	Tmem150a	0.485	1.89e-15	0.226684
CS6-2	Chpf	0.948	0	0.224836
CS6-2	Pold4	0.722	4.33e-15	0.224588
CS6-2	Pkd1	0.804	0	0.222656
CS6-2	Neo1	0.948	0	0.220966
CS6-2	Maf	0.979	0	0.220161
CS6-2	H2-DMb1	0.278	0	0.218823
CS6-2	Slc35g1	0.247	0	0.218684
CS6-2	Gm29157	0.278	0	0.217425
CS6-2	Serpinb9	0.278	0	0.214255
CS6-2	Plod1	0.794	0	0.213119
CS6-2	Pdlim2	0.742	0	0.212625
CS6-2	Mpzl1	0.928	0	0.212128
CS6-2	Celf4	0.464	0	0.211361
CS6-2	Edil3	0.835	0	0.211108
CS6-2	Pmepa1	1	0	0.209839
CS6-2	Mpped2	0.773	0	0.209688
CS6-2	Ctsb	0.979	0	0.207491
CS6-2	Mdk	0.99	0	0.206971
CS6-2	Cox6b2	0.753	0	0.20582
CS6-2	Anxa4	0.557	2.92e-12	0.203709
CS6-2	Ntn5	0.32	5.22e-15	0.203666
CS6-2	Sesn1	0.619	0	0.203323
CS6-2	Hmgcs2	0.175	0	0.20273
CS6-2	S100a1	0.505	0	0.20273
CS6-2	Ctnnd2	0.258	0	0.202506
CS6-2	Rarres1	0.247	0	0.202506
CS6-2	Tapbp	0.639	0	0.202461
CS6-2	Slc52a3	0.216	0	0.201106
CS6-2	Gria3	0.701	0	0.200202
CS6-2	Zic2	0.577	0	0.199294
CS6-2	Crlf2	0.464	0	0.196816
CS6-2	Pura	0.856	4.44e-16	0.194713
CS6-2	H2-DMa	0.32	0	0.193938
CS6-2	Tfrc	0.32	1.22e-15	0.192932
CS6-2	Nfat5	0.907	0	0.192762
CS6-2	Tmem176b	1	0	0.191804
CS6-2	Per3	0.289	0	0.191552
CS6-2	Gria1	0.32	0	0.190308
CS6-2	Bri3	0.959	0	0.190111
CS6-2	Naglu	0.536	0	0.189337
CS6-2	Slitrk5	0.206	0	0.188008
CS6-2	Atf7	0.732	0	0.186371
CS6-2	Rchy1	0.691	0	0.184426
CS6-2	Xylt1	0.392	0	0.183771
CS6-2	Trp53inp1	0.33	1.44e-15	0.183484
CS6-2	Jmjd1c	0.814	2.26e-11	0.183436
CS6-2	Plod3	0.856	5e-15	0.183406
CS6-2	Pmm1	0.753	0	0.183237
CS6-2	Fndc3a	0.742	0	0.183009
CS6-2	Slc47a1	0.124	0	0.181457
CS6-2	Srgn	0.155	2.32e-10	0.180819
CS6-2	Ddr2	0.938	0	0.18002
CS6-2	Cxcl16	0.196	0	0.179048
CS6-2	Lrrc32	0.34	0	0.178446
CS6-2	Fbxl20	0.557	2.15e-08	0.178084
CS6-2	Glul	0.649	0	0.177652
CS6-2	Comp	0.103	4.85e-08	0.176849
CS6-2	Gstt1	0.639	0	0.176835
CS6-2	Klhl24	0.68	0	0.176538
CS6-2	Cldn11	0.196	0	0.176515
CS6-2	Dner	0.175	0	0.17527
CS6-2	Lamp2	0.99	0	0.174768
CS6-2	Rhobtb1	0.515	8.88e-16	0.174724
CS6-2	Fam168a	0.814	0	0.17342
CS6-2	Gpx7	0.99	0	0.173267
CS6-2	Gba	0.474	1.1e-09	0.17234
CS6-2	Por	0.495	1.19e-06	0.17234
CS6-2	Notch2	0.804	0	0.171363
CS6-2	Sugp1	0.454	2.36e-12	0.17071
CS6-2	Crispld1	0.66	0	0.170456
CS6-2	Fam69a	0.577	8.44e-15	0.169752
CS6-2	Parp8	0.608	0	0.169106
CS6-2	Tmc7	0.258	0	0.168671
CS6-2	Syne4	0.186	0	0.168045
CS6-2	Emilin1	0.99	0	0.167693
CS6-2	Pitpnc1	0.701	0	0.167094
CS6-2	Tspan11	0.845	0	0.166796
CS6-2	Tcim	0.216	1.12e-14	0.166008
CS6-2	Fchsd2	0.577	4.44e-16	0.164877
CS6-2	Igsf11	0.134	0	0.164215
CS6-2	Pgf	0.464	0	0.163803
CS6-2	Furin	0.711	7.99e-15	0.163378
CS6-2	Icam1	0.412	0	0.16331
CS6-2	Foxd2	0.237	0	0.163127
CS6-2	Khdrbs2	0.227	0	0.161247
CS6-2	Shisa2	0.526	0	0.160595
CS6-2	Ndrg2	0.454	7.4e-13	0.158714
CS6-2	Wbp1l	0.711	2e-15	0.158457
CS6-2	Lrp1	1	0	0.157182
CS6-2	Ifi27	0.876	0	0.155389
CS6-2	Gmds	0.629	1.89e-15	0.154898
CS6-2	Nck2	0.454	0	0.154849
CS6-2	Six2	0.959	0	0.153983
CS6-2	Kbtbd11	0.32	1.06e-11	0.15323
CS6-2	Mum1l1	0.598	1.18e-14	0.153162
CS6-2	Crebrf	0.412	1.45e-12	0.153134
CS6-2	Foxn3	0.918	0	0.153026
CS6-2	Izumo4	0.485	1.2e-12	0.152865
CS6-2	Igdcc4	0.938	0	0.152221
CS6-2	Hexa	0.897	2.45e-11	0.151675
CS6-2	Wdr26	0.959	0	0.151248
CS6-2	Mrap	0.155	0	0.151231
CS6-2	Gm20186	0.268	0	0.150355
CS6-2	Pygb	0.722	0	0.149923
CS6-2	Sorl1	0.402	0	0.149279
CS6-2	Ephb6	0.32	0	0.148584
CS6-2	2700081O15Rik	0.763	8.18e-09	0.14857
CS6-2	Igip	0.309	1.63e-06	0.148499
CS6-2	Rxra	0.598	1.79e-09	0.146603
CS6-2	Adamtsl2	0.165	0	0.146336
CS6-2	S100b	0.608	0	0.146336
CS6-2	Appl2	0.381	2.19e-05	0.14623
CS6-2	Inpp5k	0.32	9e-07	0.145337
CS6-2	Zfp467	0.454	0	0.144939
CS6-2	Sdf2	0.99	0	0.144674
CS6-2	Scn8a	0.392	0	0.144234
CS6-2	Prokr1	0.186	4.85e-13	0.143917
CS6-2	Nat6	0.392	1.44e-10	0.143535
CS6-2	Gstt2	0.216	3.9e-10	0.142788
CS6-2	Rap1gap2	0.175	1.11e-16	0.142729
CS6-2	Gm20696	0.227	0	0.140757
CS6-2	Tlcd1	0.381	2.19e-05	0.140395
CS6-2	Gm9885	0.165	0	0.140144
CS6-2	Eva1c	0.216	3.33e-16	0.138636
CS6-2	Mob3b	0.454	0	0.138368
CS6-2	Plekha4	0.206	0	0.137557
CS6-2	Cbr1	0.629	2.76e-06	0.137353
CS6-2	Foxp2	0.979	0	0.13728
CS6-2	Hscb	0.423	1.39e-07	0.137022
CS6-2	Obsl1	0.742	5.71e-12	0.136296
CS6-2	Mrpl48	0.763	4.71e-08	0.135658
CS6-2	Ly96	0.32	4.41e-12	0.135094
CS6-2	Mmp2	1	0	0.135081
CS6-2	Ccdc30	0.144	4.98e-10	0.134218
CS6-2	Phldb2	0.784	0	0.132935
CS6-2	H2-T23	0.216	1.05e-10	0.131812
CS6-2	Lrrc75b	0.227	1.16e-08	0.131812
CS6-2	Fam180a	0.309	0	0.131812
CS6-2	Clstn2	0.196	3.25e-11	0.131467
CS6-2	Btd	0.639	6.09e-08	0.128899
CS6-2	Thbs3	0.876	0	0.128618
CS6-2	Zfp30	0.577	2.61e-12	0.128195
CS6-2	Stard3	0.454	6.73e-10	0.127615
CS6-2	Kat6b	0.732	0	0.126949
CS6-2	Zc2hc1c	0.216	1.11e-15	0.126272
CS6-2	N4bp2	0.814	5.53e-09	0.126213
CS6-2	Dnajc5b	0.103	0	0.125769
CS6-2	Dennd6a	0.464	2.52e-06	0.125769
CS6-2	Plxna4	0.361	0	0.125626
CS6-2	Sned1	0.371	0	0.125282
CS6-2	Nub1	0.588	2.81e-06	0.12469
CS6-2	Gm45441	0.196	1.73e-10	0.12395
CS6-2	Thap3	0.68	1.89e-09	0.123846
CS6-2	Nrg2	0.165	4.44e-16	0.123301
CS6-2	Pthlh	0.402	0	0.122282
CS6-2	Ptdss2	0.722	3.22e-06	0.122218
CS6-2	Kmt5b	0.588	6.85e-08	0.121712
CS6-2	Slc4a2	0.629	2.74e-12	0.120757
CS6-2	Clmp	0.979	0	0.120714
CS6-2	Ubac2	0.763	1.52e-06	0.12067
CS6-2	Eif4a2	1	0	0.120567
CS6-2	Fgd4	0.165	5.76e-12	0.120275
CS6-2	Dapk1	0.474	0	0.119836
CS6-2	Ctf1	0.454	0	0.11969
CS6-2	Efnb3	0.598	0	0.11969
CS6-2	Rab29	0.34	2.76e-09	0.119391
CS6-2	Flrt1	0.361	0	0.119348
CS6-2	Kdsr	0.505	6.77e-07	0.11923
CS6-2	Acbd4	0.309	2.78e-09	0.118975
CS6-2	Msi2	0.773	0	0.118893
CS6-2	Rasgef1b	0.165	0	0.118861
CS6-2	Arrdc4	0.536	0	0.118418
CS6-2	Gdpd5	0.206	3.22e-08	0.118165
CS6-2	Slmap	0.639	1.83e-08	0.118018
CS6-2	Oat	0.969	1.9e-10	0.11784
CS6-2	Crim1	0.495	1.76e-07	0.117057
CS6-2	Fzd3	0.392	7.31e-06	0.116921
CS6-2	Olfr1033	0.186	7.88e-15	0.116765
CS6-2	Smpd1	0.66	7.12e-13	0.116637
CS6-2	Ube2b	0.959	8.21e-13	0.116051
CS6-2	Inafm1	0.722	2.8e-10	0.115913
CS6-2	Unc119	0.474	1.07e-11	0.115485
CS6-2	2610035D17Rik	0.227	1.24e-08	0.115452
CS6-2	Tmem164	0.433	5.17e-08	0.115262
CS6-2	Herpud1	0.804	0	0.113893
CS6-2	B3galt4	0.278	3.77e-09	0.113606
CS6-2	Rpl10-ps3	0.598	0.000580336	0.112943
CS6-2	Aifm2	0.299	1.96e-09	0.111775
CS6-2	Smco3	0.165	1.22e-15	0.111725
CS6-2	B3gnt4	0.124	1.46e-12	0.111652
CS6-2	Ccdc3	0.639	0	0.111616
CS6-2	Scai	0.639	1.45e-11	0.111609
CS6-2	Psap	1	0	0.111333
CS6-2	Pcyox1	0.701	2.44e-15	0.110945
CS6-2	Acan	0.835	0	0.110121
CS6-2	Hlf	0.289	0	0.109704
CS6-2	Prkcd	0.495	1.6e-12	0.109431
CS6-2	Cyhr1	0.732	6.32e-05	0.109353
CS6-2	Socs7	0.351	0.000283468	0.109237
CS6-2	Samd9l	0.309	2.73e-06	0.108697
CS6-2	Fbxo11	0.701	9.47e-10	0.108281
CS6-2	Rhobtb2	0.299	4.83e-12	0.108114
CS6-2	E530011L22Rik	0.237	6.73e-10	0.107721
CS6-2	Pik3ca	0.66	0.000234642	0.107641
CS6-2	Elmod2	0.371	0.000229154	0.10742
CS6-2	Tmem185a	0.423	1.19e-05	0.10742
CS6-2	Stxbp4	0.423	2.73e-08	0.10742
CS6-2	Slc25a42	0.247	5.56e-08	0.10633
CS6-2	Letm2	0.351	4.96e-10	0.106139
CS6-2	Dnpep	0.722	1.87e-08	0.106082
CS6-2	Xpc	0.33	2.63e-05	0.106064
CS6-2	Olfml1	0.454	2.68e-10	0.10597
CS6-2	Glmp	0.763	7.38e-07	0.105848
CS6-2	Fam126b	0.381	1.65e-09	0.105494
CS6-2	Hyal1	0.268	1.64e-06	0.105469
CS6-2	Pnmal2	0.464	0	0.105469
CS6-2	Pip4k2c	0.34	6.7e-08	0.1054
CS6-2	Abca3	0.505	0	0.105274
CS6-2	Mapk8ip1	0.577	0	0.105274
CS6-2	Rbpjl	0.113	3.33e-15	0.104661
CS6-2	Wdr59	0.289	3.51e-10	0.104206
CS6-2	Peli1	0.608	4.44e-16	0.103522
CS6-2	Rabep2	0.402	5.46e-07	0.103518
CS6-2	Fbln7	0.237	8.51e-13	0.103349
CS6-2	Trp53i13	0.711	2.17e-06	0.103313
CS6-2	Postn	1	0	0.103157
CS6-2	Ticam1	0.351	1.68e-09	0.102473
CS6-2	Reps2	0.351	1.39e-11	0.102309
CS6-2	Fnip1	0.639	3.6e-07	0.102249
CS6-2	Atraid	0.979	0	0.102145
CS6-2	Stat2	0.258	0.000401904	0.101429
CS6-2	Wwtr1	0.845	7.86e-11	0.101395
CS6-2	Cir1	0.732	3.88e-07	0.101211
CS6-2	Tceal1	0.361	1.27e-07	0.101175
CS6-2	Daam2	0.454	2.99e-10	0.100937
CS6-2	Slc29a3	0.412	0.00120332	0.10082
CS6-2	Zbtb20	0.557	0	0.10059
CS6-2	Tceal5	0.278	1.3e-09	0.100471
CS6-2	Mylk	0.67	0	0.100044
CS6-3	gene	max_pct.1	fisher_pval	min_avg_logFC
CS6-3	Mmp13	0.621	0	1.33387
CS6-3	Serpine2	0.985	0	0.998266
CS6-3	Podnl1	0.5	0	0.683549
CS6-3	Nrgn	0.712	0	0.652572
CS6-3	Fap	0.97	0	0.649636
CS6-3	Mafb	0.47	0	0.604617
CS6-3	Epdr1	0.773	0	0.591977
CS6-3	Cldn10	0.47	0	0.590669
CS6-3	Slc20a2	0.53	0	0.586341
CS6-3	Pak1	0.742	0	0.577016
CS6-3	Cp	0.364	0	0.561748
CS6-3	Fgfr3	0.697	0	0.523632
CS6-3	Col6a3	1	0	0.516922
CS6-3	Plxnd1	0.621	0	0.489046
CS6-3	Enpp1	0.394	0	0.465184
CS6-3	Wisp2	0.424	0	0.459334
CS6-3	2021-09-04	0.424	0	0.436237
CS6-3	Prtg	0.545	0	0.427616
CS6-3	Olfml3	1	0	0.41397
CS6-3	Nav3	0.636	0	0.411769
CS6-3	1810041L15Rik	0.364	0	0.411061
CS6-3	Pdzrn4	0.455	0	0.41021
CS6-3	Hey1	0.424	0	0.393355
CS6-3	Col25a1	0.152	3.84e-09	0.378142
CS6-3	S1pr1	0.788	0	0.36254
CS6-3	Gpx3	0.621	0	0.357855
CS6-3	Rgcc	0.591	0	0.348047
CS6-3	Lrrc15	0.455	1.03e-12	0.348015
CS6-3	Mindy2	0.788	0	0.345873
CS6-3	Tnc	1	0	0.345223
CS6-3	Nav2	0.47	0	0.32621
CS6-3	Tnfsf11	0.288	0	0.324432
CS6-3	Tle2	0.712	0	0.319816
CS6-3	Sdc4	0.758	0	0.311324
CS6-3	Dlx6	0.636	0	0.309876
CS6-3	Crispld2	0.712	0	0.306694
CS6-3	Lacc1	0.455	0	0.301082
CS6-3	Slc26a7	0.652	0	0.297771
CS6-3	Runx1	0.712	0	0.296198
CS6-3	Eml4	0.939	0	0.287331
CS6-3	Plekha5	0.727	0	0.287033
CS6-3	Sdc2	0.955	0	0.286221
CS6-3	Epha2	0.364	0	0.282503
CS6-3	Capn6	0.803	0	0.266823
CS6-3	Junb	0.379	3.4e-05	0.266797
CS6-3	Tmem2	0.682	0	0.26233
CS6-3	Runx3	0.561	0	0.258642
CS6-3	Pkdcc	0.97	0	0.257976
CS6-3	Tacc1	0.818	0	0.256754
CS6-3	Zfp36l1	0.909	0	0.254063
CS6-3	Chd6	0.788	4e-15	0.252413
CS6-3	Cnn3	1	0	0.251349
CS6-3	Tmem80	0.545	7.33e-15	0.250525
CS6-3	Myh9	0.939	0	0.249918
CS6-3	Foxs1	0.258	0	0.242826
CS6-3	Prcp	0.682	6.91e-14	0.2424
CS6-3	Tshz2	0.833	0	0.23211
CS6-3	Cdc42ep1	0.455	0	0.23077
CS6-3	Ankrd11	0.985	0	0.229108
CS6-3	Bmp6	0.394	0	0.228358
CS6-3	Fat1	0.818	0	0.227067
CS6-3	Cmtm4	0.636	0	0.226533
CS6-3	Mrpl23	0.924	0	0.220301
CS6-3	Adarb1	0.439	0	0.218002
CS6-3	Actn1	0.939	0	0.214193
CS6-3	Cox4i2	0.53	0	0.211574
CS6-3	Vasn	0.848	0	0.211246
CS6-3	Enah	0.894	0	0.205509
CS6-3	Exoc3l4	0.288	9.99e-16	0.204794
CS6-3	Chrdl1	0.667	0	0.203801
CS6-3	Tln2	0.667	0	0.203507
CS6-3	Snap47	0.727	2.75e-11	0.202518
CS6-3	Nfkbiz	0.242	5.38e-08	0.200963
CS6-3	Pde7b	0.394	0	0.200821
CS6-3	S100a4	0.439	3.22e-15	0.200558
CS6-3	Hddc2	0.667	5.65e-13	0.19847
CS6-3	Adamts9	0.576	0	0.195405
CS6-3	Npnt	0.924	0	0.194761
CS6-3	Srrm2	1	6.63e-10	0.194066
CS6-3	Chd4	0.97	0	0.192478
CS6-3	Fzd5	0.591	0	0.190508
CS6-3	Ppfibp2	0.636	0	0.189386
CS6-3	Tmem53	0.288	1.63e-14	0.188346
CS6-3	Mapkapk3	0.182	4.55e-15	0.187095
CS6-3	Id3	1	0	0.187094
CS6-3	Aplp2	0.955	4.23e-13	0.186472
CS6-3	Atp5a1	1	0	0.185945
CS6-3	Smad7	0.742	0	0.185928
CS6-3	Smad6	0.727	0	0.182746
CS6-3	Uaca	0.591	2.71e-10	0.181627
CS6-3	Myo18a	0.621	4.29e-09	0.180733
CS6-3	Wwp2	0.758	0	0.177417
CS6-3	Spp1	0.621	0	0.172481
CS6-3	Scube1	0.303	0	0.172005
CS6-3	Tmem255a	0.152	3.6e-11	0.171366
CS6-3	Notch1	0.318	4.31e-10	0.170418
CS6-3	Aph1a	0.803	2.41e-07	0.170078
CS6-3	Scarf2	0.894	2.25e-12	0.169899
CS6-3	Echs1	0.833	2.95e-13	0.168286
CS6-3	Rap1gap	0.227	2.17e-10	0.167885
CS6-3	Arglu1	1	1.18e-14	0.166424
CS6-3	Kat6a	0.591	1.97e-05	0.166227
CS6-3	Fdxr	0.379	5.11e-07	0.16472
CS6-3	Adgra3	0.576	9.23e-06	0.164647
CS6-3	Chka	0.53	1.08e-12	0.163653
CS6-3	Alpl	0.985	0	0.162732
CS6-3	Pik3ip1	0.667	0	0.162552
CS6-3	Etv1	0.227	1.91e-06	0.162245
CS6-3	Clk4	0.621	2.17e-07	0.161388
CS6-3	Pop1	0.439	1.57e-08	0.161306
CS6-3	Rpl10	1	0	0.160531
CS6-3	Abcc1	0.348	3.33e-16	0.160387
CS6-3	Nudt4	0.848	3.36e-07	0.159582
CS6-3	Phpt1	0.606	4.25e-06	0.157727
CS6-3	Nrp2	1	0	0.156555
CS6-3	Gm32618	0.333	2.22e-16	0.155855
CS6-3	Erc1	0.727	3.33e-16	0.154879
CS6-3	Atp5g2	1	0	0.154346
CS6-3	Qsox1	0.864	0	0.154228
CS6-3	Atr	0.5	2.63e-07	0.153276
CS6-3	Pnisr	0.955	7.77e-16	0.152031
CS6-3	Sem1	1	0	0.151828
CS6-3	Sema3a	0.712	3.56e-14	0.151628
CS6-3	Fam193a	0.667	5.28e-06	0.15146
CS6-3	Htatsf1	0.788	2.31e-06	0.151441
CS6-3	Dnajb14	0.773	2.41e-08	0.15093
CS6-3	Tnfrsf19	0.864	0	0.149647
CS6-3	Pon2	0.561	0	0.149003
CS6-3	Nudt9	0.606	5.11e-11	0.148207
CS6-3	Tspan4	0.788	0	0.147235
CS6-3	Hadha	0.894	1.99e-07	0.146931
CS6-3	Ptprf	0.833	2.75e-06	0.145927
CS6-3	Eva1b	0.955	3.33e-14	0.145508
CS6-3	Pla2g16	0.409	0	0.14469
CS6-3	Emc10	0.985	9.24e-06	0.144028
CS6-3	B9d2	0.379	9.53e-09	0.143599
CS6-3	Snhg6	0.909	1.2e-07	0.143513
CS6-3	Imp3	0.894	1.5e-06	0.143311
CS6-3	Rnf149	0.606	0.00381093	0.142135
CS6-3	Tmem98	0.394	5.75e-13	0.14182
CS6-3	2410089E03Rik	0.576	0.00348132	0.141588
CS6-3	Hacd2	0.561	1.55e-09	0.141079
CS6-3	Notch3	0.394	1.6e-06	0.140995
CS6-3	Fgfr2	0.924	0	0.140893
CS6-3	Ccnl2	0.894	5.09e-05	0.14056
CS6-3	Ank	0.47	0	0.139529
CS6-3	Fbf1	0.485	2.82e-13	0.139098
CS6-3	Lrp4	0.485	0	0.138836
CS6-3	Ndufb5	0.985	4.33e-15	0.138774
CS6-3	Mbnl1	0.985	1.19e-09	0.13862
CS6-3	Rgs3	0.758	0	0.133165
CS6-3	Map3k4	0.5	1.37e-05	0.130991
CS6-3	Stox2	0.894	0	0.130812
CS6-3	Prrc2c	1	4.44e-16	0.130783
CS6-3	Zcchc14	0.652	0.000123002	0.130579
CS6-3	Plekha2	0.288	0	0.130546
CS6-3	Cnot3	0.833	2.32e-05	0.128847
CS6-3	Arhgef6	0.53	0	0.128809
CS6-3	Fam160a1	0.182	1.11e-16	0.128511
CS6-3	Zbtb12	0.364	9.53e-07	0.125837
CS6-3	Clock	0.591	1.39e-06	0.125545
CS6-3	Dnajc15	0.576	6e-12	0.124773
CS6-3	Srek1	0.924	2.89e-07	0.124521
CS6-3	Id1	0.682	5.52e-07	0.123544
CS6-3	Acot2	0.303	3.22e-05	0.123116
CS6-3	Tspan7	0.636	0	0.122432
CS6-3	Ndnf	0.455	0	0.122114
CS6-3	Ctdspl	0.758	9.37e-09	0.121328
CS6-3	Snai2	0.712	0	0.12108
CS6-3	Abca8a	0.167	7.76e-12	0.120913
CS6-3	Uba52	1	3.96e-13	0.120771
CS6-3	Sf3b1	0.97	3.61e-10	0.120112
CS6-3	Ccar1	0.894	2.51e-08	0.119873
CS6-3	Mroh1	0.182	0.000360318	0.119272
CS6-3	Arhgef5	0.197	1.1e-08	0.118947
CS6-3	Eif3h	1	2.06e-08	0.118462
CS6-3	Sirt1	0.273	0.0244466	0.118276
CS6-3	Man2a2	0.561	8.13e-08	0.11811
CS6-3	Dtd1	0.379	2.46e-05	0.117839
CS6-3	Ttc21b	0.379	4.95e-06	0.117783
CS6-3	Pex11a	0.273	7.16e-13	0.117783
CS6-3	Sfrp4	0.167	1.76e-09	0.117147
CS6-3	Zc3hc1	0.424	0.00253041	0.116792
CS6-3	Gpd1l	0.288	1.43e-05	0.116448
CS6-3	Ntn4	0.227	3.97e-08	0.116448
CS6-3	Zbtb38	0.515	8.32e-08	0.116331
CS6-3	Anapc7	0.515	0.000160874	0.116123
CS6-3	Fars2	0.379	0.0122952	0.115857
CS6-3	Riok1	0.621	0.000233205	0.115135
CS6-3	Tnrc6b	0.833	0.000196091	0.114998
CS6-3	Sltm	0.818	0.000188898	0.114279
CS6-3	Ccdc73	0.333	0.000275045	0.113635
CS6-3	Arid4a	0.576	9.91e-05	0.112329
CS6-3	Ndufs1	0.606	2.26e-06	0.111763
CS6-3	Kmt2d	0.53	0.0254219	0.111704
CS6-3	Metap1d	0.439	0.000146126	0.111649
CS6-3	Tln1	0.985	2.68e-11	0.111347
CS6-3	Bmp5	0.242	0	0.111004
CS6-3	Lmo7	0.833	0	0.110917
CS6-3	Elmod3	0.242	6.2e-05	0.110542
CS6-3	Slc4a7	0.318	0.0027633	0.110385
CS6-3	Spa17	0.152	1.06e-05	0.109644
CS6-3	6720427I07Rik	0.409	7.99e-05	0.109309
CS6-3	Ggact	0.197	4.51e-09	0.108334
CS6-3	Vasp	0.636	0.00013952	0.108199
CS6-3	AC126055.1	0.182	3.02e-08	0.108065
CS6-3	Dync2li1	0.364	4.93e-08	0.107737
CS6-3	Nfyc	0.5	1.4e-06	0.107156
CS6-3	1190002N15Rik	0.5	0.000126435	0.106483
CS6-3	Ikbkb	0.47	0.00362513	0.106055
CS6-3	Dhx36	0.818	3.11e-05	0.105995
CS6-3	Wdr43	0.773	9.76e-06	0.105471
CS6-3	Wdfy1	0.318	0.000579738	0.105217
CS6-3	Ets1	0.318	2.48e-08	0.104754
CS6-3	Smpdl3a	0.576	0	0.104343
CS6-3	Bloc1s5	0.364	2.93e-09	0.104336
CS6-3	Egr1	0.273	3.71e-08	0.104231
CS6-3	Wiz	0.455	0.000385794	0.104023
CS6-3	Gper1	0.227	0	0.103012
CS6-3	Riox1	0.303	1.32e-09	0.102824
CS6-3	Ttc4	0.545	0.000173423	0.10276
CS6-3	Polr3a	0.348	1.87e-05	0.102396
CS6-3	Dgkd	0.394	5.17e-05	0.1014
CS6-3	Ptpn13	0.682	0	0.100914
CS6-3	Celf5	0.121	4.52e-05	0.100544
CS6-3	Stc2	0.152	2.65e-11	0.100544
CS6-3	Gm26532	0.394	0.00181058	0.100495
CS6-3	Dera	0.333	1.99e-06	0.100434
CS6-4	Sox6	0.812	0	0.456942
CS6-4	Net1	0.773	0	0.451546
CS6-4	2010111I01Rik	0.758	0	0.313004
CS6-4	Adamts8	0.414	0	0.297112
CS6-4	Angptl2	0.836	0	0.293087
CS6-4	Erg	0.336	0	0.291775
CS6-4	Isyna1	0.555	9.75e-12	0.267562
CS6-4	Itgb5	1	0	0.266226
CS6-4	Tpm1	1	0	0.264788
CS6-4	Ets2	0.609	0	0.260367
CS6-4	D430019H16Rik	0.453	0	0.251374
CS6-4	Fmnl2	0.711	0	0.247283
CS6-4	Loxl2	0.938	8.88e-16	0.242806
CS6-4	Retreg1	0.492	0	0.240988
CS6-4	Asap1	0.914	0	0.240452
CS6-4	Mmp9	0.273	0	0.237454
CS6-4	Ptn	1	0	0.2357
CS6-4	Foxl2	0.438	0	0.231943
CS6-4	Mme	0.852	0	0.22794
CS6-4	Ccdc91	0.555	0	0.218875
CS6-4	Klhdc10	0.641	6.92e-14	0.216699
CS6-4	Ptx4	0.227	0	0.203801
CS6-4	Hhip	0.703	0	0.203741
CS6-4	Tsc22d1	1	0	0.202772
CS6-4	Mbnl2	1	0	0.201402
CS6-4	Mest	1	0	0.196351
CS6-4	Zfp622	0.68	3.22e-15	0.19203
CS6-4	Eya1	0.57	0	0.191912
CS6-4	Enpp2	0.477	0	0.190156
CS6-4	Sobp	0.547	0	0.189612
CS6-4	Adra2a	0.141	5.64e-09	0.188044
CS6-4	Erf	0.586	5.55e-16	0.184886
CS6-4	Otor	0.273	0	0.183179
CS6-4	Nipbl	0.914	1.52e-14	0.181812
CS6-4	Adcy2	0.508	0	0.173402
CS6-4	Itga9	0.539	0	0.172598
CS6-4	Elk3	0.547	5.51e-10	0.169207
CS6-4	Tcf4	0.984	0	0.169103
CS6-4	Nit2	0.555	5.63e-11	0.167521
CS6-4	Robo1	0.695	0	0.166367
CS6-4	Frem1	0.195	1.55e-14	0.165777
CS6-4	AY036118	0.93	1.09e-09	0.161866
CS6-4	Gnb4	0.844	0	0.158634
CS6-4	Ensa	0.703	7.77e-09	0.158018
CS6-4	Rxrg	0.141	0	0.154463
CS6-4	Rev3l	0.68	1.63e-13	0.153706
CS6-4	Cuedc2	0.875	1.64e-13	0.152417
CS6-4	Cyld	0.398	1.13e-08	0.15236
CS6-4	Actr3b	0.211	1.18e-09	0.151985
CS6-4	Pkn1	0.547	0	0.151232
CS6-4	Cpne8	0.578	0	0.150634
CS6-4	Myof	0.664	4.76e-11	0.146573
CS6-4	Sorcs1	0.188	1.11e-16	0.146164
CS6-4	Airn	0.773	0	0.144275
CS6-4	AC149090.1	0.703	9.25e-08	0.143698
CS6-4	Gdf10	0.594	0	0.141275
CS6-4	H19	1	0	0.139151
CS6-4	Adss	0.656	4.54e-09	0.1343
CS6-4	Upf3b	0.609	4.44e-15	0.131762
CS6-4	Eda	0.258	1.69e-05	0.130991
CS6-4	Faap20	0.562	1.05e-08	0.130049
CS6-4	Nfatc1	0.594	0	0.129822
CS6-4	Adcy4	0.562	0	0.128146
CS6-4	Itga8	0.273	0	0.128146
CS6-4	Ddi2	0.695	1.91e-09	0.126565
CS6-4	Cul1	0.852	0.000606419	0.125844
CS6-4	Ccdc47	0.82	0.0370322	0.125674
CS6-4	Rapgef2	0.523	0.00291095	0.124262
CS6-4	Hsd17b10	0.898	1.25e-13	0.122277
CS6-4	Calm4	0.133	6.33e-14	0.122176
CS6-4	Zfp397	0.609	1.46e-09	0.12214
CS6-4	Rsrc2	0.875	0.000360608	0.121998
CS6-4	Gm26917	0.773	2e-15	0.120667
CS6-4	Serhl	0.469	6.54e-09	0.119335
CS6-4	Hsp90ab1	1	0	0.118523
CS6-4	Lars2	0.977	1.46e-09	0.118365
CS6-4	Ncor1	0.953	2.1e-12	0.117783
CS6-4	Fhl1	0.828	8.05e-12	0.117608
CS6-4	Pitx2	0.195	0	0.113659
CS6-4	Dusp16	0.352	1.84e-06	0.113547
CS6-4	Greb1l	0.188	4.45e-11	0.112737
CS6-4	Efcab14	0.625	0.0138068	0.111945
CS6-4	Jarid2	0.484	5.15e-07	0.111752
CS6-4	Twsg1	0.656	1.75e-11	0.110446
CS6-4	Agpat4	0.602	5.32e-06	0.109612
CS6-4	Baz2b	0.617	0.000655352	0.109453
CS6-4	Anapc16	0.859	2.65e-07	0.109243
CS6-4	Tra2a	0.953	0	0.109156
CS6-4	C230004F18Rik	0.227	0	0.108993
CS6-4	R3hdm2	0.641	7.88e-05	0.108108
CS6-4	Zfp141	0.195	1.8e-07	0.107281
CS6-4	Trpm7	0.797	0.000507682	0.104515
CS6-4	Wnk4	0.148	9.83e-07	0.103145
CS6-4	Rps26	1	0	0.102952
CS6-4	Rps9	1	0	0.102809
CS6-4	Eya4	0.336	0	0.102416
CS6-4	Luc7l2	0.992	1.93e-06	0.102365
CS6-4	Atp11b	0.555	0.0245639	0.10217
CS6-4	Clk1	0.875	3.15e-11	0.10203
CS6-4	Arfgap2	0.555	0.0198791	0.101579
CS6-4	Dnm3os	0.945	0	0.101262
CS6-4	Palm3	0.297	0	0.100567
CS6-5	gene	max_pct.1	fisher_pval	min_avg_logFC
CS6-5	Hist1h1b	0.485	0	1.45136
CS6-5	Pclaf	0.856	0	1.41196
CS6-5	Top2a	0.804	0	1.25179
CS6-5	Hist1h2ap	0.485	0	1.19504
CS6-5	Hist1h2ae	0.474	0	1.03958
CS6-5	Rrm2	0.67	0	0.972364
CS6-5	Mki67	0.742	0	0.970007
CS6-5	Hmgb2	0.969	0	0.951117
CS6-5	Tk1	0.68	0	0.902434
CS6-5	Birc5	0.732	0	0.884245
CS6-5	Clspn	0.68	0	0.837554
CS6-5	Kif11	0.557	0	0.801417
CS6-5	Smc2	0.876	0	0.800212
CS6-5	Tyms	0.835	0	0.797973
CS6-5	Prc1	0.619	0	0.774471
CS6-5	Atad2	0.794	0	0.772938
CS6-5	Dut	0.876	0	0.751875
CS6-5	Ccna2	0.588	0	0.751166
CS6-5	H2afz	1	0	0.732879
CS6-5	Ccne1	0.567	0	0.723144
CS6-5	Dctpp1	0.918	0	0.722394
CS6-5	Kif15	0.577	0	0.721278
CS6-5	Esco2	0.433	0	0.717376
CS6-5	Lig1	0.804	0	0.717042
CS6-5	Nusap1	0.495	0	0.716361
CS6-5	Incenp	0.505	0	0.714298
CS6-5	Pbk	0.495	0	0.713556
CS6-5	Stmn1	1	0	0.713522
CS6-5	Smc4	0.918	0	0.70059
CS6-5	Ran	1	0	0.69888
CS6-5	Cdk1	0.68	0	0.679065
CS6-5	Lmnb1	0.938	0	0.677194
CS6-5	Ncapg2	0.629	0	0.677054
CS6-5	Cdca8	0.608	0	0.669799
CS6-5	Spc24	0.691	0	0.657783
CS6-5	Knl1	0.557	0	0.645447
CS6-5	Kif20b	0.546	0	0.639299
CS6-5	Uhrf1	0.66	0	0.628602
CS6-5	Pcna	0.742	0	0.62852
CS6-5	Dek	1	0	0.628249
CS6-5	Aurkb	0.402	0	0.627386
CS6-5	Tpx2	0.598	0	0.605229
CS6-5	Racgap1	0.598	0	0.600937
CS6-5	Fbxo5	0.485	0	0.595773
CS6-5	Dnmt1	0.835	0	0.590535
CS6-5	Slfn9	0.557	0	0.580564
CS6-5	Ccne2	0.546	0	0.56619
CS6-5	Sgo2a	0.464	0	0.563239
CS6-5	Cenpw	0.732	0	0.560266
CS6-5	Dhfr	0.608	0	0.558081
CS6-5	Mxd3	0.423	0	0.55775
CS6-5	Kif22	0.464	0	0.55735
CS6-5	Cenpe	0.536	0	0.556624
CS6-5	Cks2	0.794	0	0.556332
CS6-5	Kif4	0.495	0	0.555083
CS6-5	Tmpo	0.969	0	0.554797
CS6-5	Nasp	0.959	0	0.553843
CS6-5	Hells	0.66	0	0.553801
CS6-5	Bub1	0.474	0	0.552689
CS6-5	Hist1h1e	0.433	0	0.551713
CS6-5	Cenpf	0.464	0	0.551643
CS6-5	Kif23	0.474	0	0.55063
CS6-5	Hmgb3	0.763	0	0.550368
CS6-5	Dnajc9	0.907	0	0.544634
CS6-5	Ncapg	0.433	0	0.537199
CS6-5	H2afx	0.866	0	0.534768
CS6-5	Ncapd2	0.567	0	0.534101
CS6-5	Chaf1b	0.567	0	0.532057
CS6-5	Asf1b	0.515	0	0.53101
CS6-5	Mcm3	0.742	0	0.527483
CS6-5	Mcm5	0.639	0	0.527327
CS6-5	Cdc20	0.433	0	0.52697
CS6-5	Spc25	0.515	0	0.52363
CS6-5	Ezh2	0.845	0	0.521689
CS6-5	Brca1	0.474	0	0.519751
CS6-5	Anln	0.526	0	0.516588
CS6-5	Tubb4b	0.938	0	0.514246
CS6-5	Tubb5	1	0	0.51164
CS6-5	Tcf19	0.619	0	0.50842
CS6-5	Usp1	0.887	0	0.504787
CS6-5	Dtl	0.66	0	0.502855
CS6-5	Nsd2	0.856	0	0.500547
CS6-5	Rad51	0.474	0	0.49707
CS6-5	Gmnn	0.66	0	0.496538
CS6-5	Cdca3	0.546	0	0.495907
CS6-5	Slbp	0.866	0	0.495148
CS6-5	Tyrobp	0.175	4.31e-08	0.493876
CS6-5	Prim1	0.742	0	0.491467
CS6-5	Tuba1b	1	0	0.486227
CS6-5	Rad51ap1	0.505	0	0.483451
CS6-5	Mif	1	0	0.483119
CS6-5	Syce2	0.629	0	0.482808
CS6-5	Ccdc34	0.876	0	0.479123
CS6-5	Fen1	0.546	0	0.477745
CS6-5	Ube2s	0.99	0	0.474062
CS6-5	Cenpm	0.608	0	0.473605
CS6-5	Mcm7	0.753	0	0.472431
CS6-5	Nucks1	1	0	0.471603
CS6-5	Cenph	0.598	0	0.468434
CS6-5	Ncaph	0.536	0	0.464836
CS6-5	Cenpq	0.474	0	0.463892
CS6-5	Shcbp1	0.505	0	0.463892
CS6-5	Mybl2	0.402	0	0.460572
CS6-5	Tipin	0.876	0	0.460451
CS6-5	Hmmr	0.443	0	0.457118
CS6-5	Ckap2l	0.505	0	0.45614
CS6-5	Hirip3	0.67	0	0.454637
CS6-5	Ckap2	0.567	0	0.451005
CS6-5	Bok	0.66	0	0.443042
CS6-5	Trim59	0.598	0	0.435176
CS6-5	Melk	0.443	0	0.43508
CS6-5	Ndc80	0.392	0	0.434018
CS6-5	Ncapd3	0.536	0	0.432268
CS6-5	Rpa3	0.825	0	0.429281
CS6-5	Rfc5	0.649	0	0.425649
CS6-5	Mrpl18	0.969	0	0.424751
CS6-5	Ttk	0.464	0	0.423611
CS6-5	Srsf3	1	0	0.421439
CS6-5	Ddx39	0.804	0	0.418705
CS6-5	Aspm	0.433	0	0.418294
CS6-5	Rnaseh2c	0.969	0	0.417368
CS6-5	Pola1	0.649	0	0.416849
CS6-5	Trip13	0.474	0	0.415682
CS6-5	Srsf7	0.959	0	0.410554
CS6-5	Sgo1	0.557	0	0.41022
CS6-5	Snrpd1	0.99	0	0.409053
CS6-5	Alyref	0.979	0	0.4087
CS6-5	Mis18bp1	0.423	0	0.408439
CS6-5	Plk4	0.629	0	0.408117
CS6-5	Dbf4	0.557	0	0.408053
CS6-5	Timm8a1	0.732	0	0.405634
CS6-5	Cenpa	0.505	0	0.404476
CS6-5	Nsg1	0.825	0	0.403994
CS6-5	Atad5	0.577	0	0.402142
CS6-5	Ndufaf2	0.887	0	0.401582
CS6-5	Hist1h1a	0.278	0	0.401375
CS6-5	Rfc2	0.876	0	0.399451
CS6-5	Nhp2	0.845	0	0.398545
CS6-5	Sae1	0.938	0	0.39663
CS6-5	Cmc2	0.742	0	0.396502
CS6-5	Nolc1	0.742	0	0.396384
CS6-5	Cdkn2c	0.485	0	0.393786
CS6-5	Kif20a	0.351	0	0.393151
CS6-5	Hnrnpd	0.99	0	0.390199
CS6-5	Spdl1	0.309	0	0.388833
CS6-5	Rfc4	0.711	0	0.386747
CS6-5	Rpa2	0.701	0	0.386598
CS6-5	Set	1	0	0.386363
CS6-5	Hspd1	1	0	0.386184
CS6-5	Ptma	1	0	0.385755
CS6-5	Ccnb1	0.412	0	0.384724
CS6-5	Smchd1	0.876	0	0.383832
CS6-5	Lockd	0.536	0	0.383685
CS6-5	Hpf1	0.907	0	0.383598
CS6-5	Pbdc1	0.804	0	0.383479
CS6-5	Psip1	0.959	0	0.382624
CS6-5	Nudc	0.969	0	0.382291
CS6-5	U2af1	0.99	0	0.380309
CS6-5	Hsp90aa1	1	0	0.379466
CS6-5	Lyar	0.856	0	0.379428
CS6-5	H1fx	0.938	0	0.376949
CS6-5	Mrpl12	0.928	0	0.375593
CS6-5	Hmgb1	1	0	0.369679
CS6-5	Ppia	1	0	0.368096
CS6-5	Ccnb2	0.433	0	0.367739
CS6-5	Rad21	0.907	0	0.366912
CS6-5	Ska1	0.392	0	0.36655
CS6-5	Cacybp	0.979	0	0.366129
CS6-5	Ube2c	0.66	0	0.363371
CS6-5	Rpa1	0.619	0	0.362453
CS6-5	Ssrp1	0.969	0	0.358311
CS6-5	Mns1	0.474	0	0.357362
CS6-5	Eif3b	0.969	0	0.356644
CS6-5	Rfc1	0.907	0	0.3558
CS6-5	Rangap1	0.639	0	0.355402
CS6-5	Aurka	0.32	0	0.355158
CS6-5	Lsm5	0.948	0	0.354955
CS6-5	Hist2h2ac	0.268	0	0.354012
CS6-5	E2f7	0.485	0	0.353285
CS6-5	Anp32b	1	0	0.352171
CS6-5	Neil3	0.371	0	0.351985
CS6-5	Gins2	0.66	0	0.351983
CS6-5	Dlgap5	0.412	0	0.351489
CS6-5	Mcm4	0.66	0	0.351105
CS6-5	Nelfe	0.711	0	0.351105
CS6-5	Nap1l1	1	0	0.349608
CS6-5	Hat1	0.742	0	0.348304
CS6-5	Pgp	0.845	0	0.346156
CS6-5	Haus8	0.505	2.22e-16	0.344286
CS6-5	Ube2t	0.351	0	0.343905
CS6-5	Lbr	0.67	0	0.343596
CS6-5	Kif2c	0.361	0	0.342535
CS6-5	Lsm2	0.938	0	0.341943
CS6-5	Eif5a	1	0	0.340674
CS6-5	Arhgap11a	0.402	0	0.339707
CS6-5	Pa2g4	0.959	0	0.339423
CS6-5	Nop56	0.918	0	0.338538
CS6-5	Chaf1a	0.557	0	0.338252
CS6-5	Arl6ip1	0.804	2.29e-06	0.337188
CS6-5	Fcer1g	0.175	7.36e-07	0.335193
CS6-5	Atp5g1	0.99	0	0.335108
CS6-5	Bub3	0.825	0	0.335092
CS6-5	Bub1b	0.433	0	0.334973
CS6-5	Zfp367	0.443	0	0.334775
CS6-5	Kifc1	0.371	0	0.333733
CS6-5	Cdc45	0.474	0	0.332035
CS6-5	Psmc3ip	0.495	0	0.331064
CS6-5	Pole	0.474	0	0.330339
CS6-5	Snu13	0.979	0	0.330188
CS6-5	Cdca4	0.505	0	0.329831
CS6-5	Pimreg	0.392	0	0.328978
CS6-5	Timm50	0.814	0	0.327257
CS6-5	Cdc6	0.351	0	0.326632
CS6-5	Cenpn	0.454	0	0.326129
CS6-5	G3bp1	0.99	0	0.325252
CS6-5	Mms22l	0.443	0	0.325179
CS6-5	Hmgn2	0.979	0	0.324432
CS6-5	Ska3	0.412	0	0.323839
CS6-5	Cntrl	0.536	0	0.323281
CS6-5	Rad18	0.485	0	0.323086
CS6-5	Hspe1	1	0	0.321197
CS6-5	Cse1l	0.546	0	0.320588
CS6-5	Rad54l	0.351	0	0.319283
CS6-5	Cenps	0.557	0	0.317388
CS6-5	Mcm2	0.66	0	0.317293
CS6-5	Brip1	0.351	0	0.316803
CS6-5	Myg1	0.649	3.33e-16	0.31506
CS6-5	Mrto4	0.794	0	0.314423
CS6-5	Xpo1	0.918	0	0.312354
CS6-5	Exo1	0.371	0	0.312166
CS6-5	Idh3a	0.67	0	0.312062
CS6-5	Ung	0.381	0	0.31166
CS6-5	Trim37	0.557	0	0.311475
CS6-5	Ranbp1	1	0	0.31065
CS6-5	Fkbp3	1	0	0.309476
CS6-5	Tfdp1	0.856	0	0.309375
CS6-5	Nop10	0.99	0	0.309026
CS6-5	Cdkn3	0.361	5e-15	0.308091
CS6-5	Cisd1	0.794	0	0.308091
CS6-5	Vrk1	0.526	0	0.308091
CS6-5	Ccnf	0.32	0	0.307346
CS6-5	Cycs	0.948	0	0.307058
CS6-5	Supt16	0.928	0	0.306878
CS6-5	Wdhd1	0.433	0	0.306492
CS6-5	E2f8	0.33	0	0.306098
CS6-5	Atpif1	1	0	0.306005
CS6-5	Tubg1	0.567	0	0.305791
CS6-5	Hspa14	0.711	0	0.304863
CS6-5	Diaph3	0.608	0	0.304478
CS6-5	Kif18a	0.34	0	0.303662
CS6-5	Erh	0.907	0	0.302691
CS6-5	Cks1b	0.938	0	0.302277
CS6-5	Spag5	0.351	0	0.301576
CS6-5	Gart	0.629	4.45e-14	0.301576
CS6-5	Dtymk	0.979	0	0.301465
CS6-5	Plk1	0.299	1.71e-13	0.30113
CS6-5	Uqcr10	1	0	0.301009
CS6-5	Nxt1	0.546	0	0.300486
CS6-5	Orc6	0.732	0	0.300486
CS6-5	Pkm	1	0	0.296514
CS6-5	Tacc3	0.536	0	0.296052
CS6-5	Baz1b	0.979	0	0.294341
CS6-5	Prmt1	0.99	0	0.293849
CS6-5	Tedc1	0.381	0	0.293752
CS6-5	Cenpc1	0.526	5.66e-15	0.29332
CS6-5	C330027C09Rik	0.402	0	0.292154
CS6-5	Hnrnpab	0.99	0	0.291818
CS6-5	Banf1	0.959	0	0.291278
CS6-5	Dck	0.371	0	0.290925
CS6-5	Mrpl28	0.918	0	0.290899
CS6-5	Lsm8	0.814	0	0.29023
CS6-5	Anp32e	0.876	0	0.289694
CS6-5	Haus4	0.495	0	0.289375
CS6-5	Metrn	0.464	0	0.288216
CS6-5	Stip1	0.835	0	0.28821
CS6-5	Ppm1g	0.856	0	0.288102
CS6-5	4930579G24Rik	0.402	0	0.287666
CS6-5	Ppil1	0.649	0	0.286693
CS6-5	Espl1	0.32	0	0.285186
CS6-5	Rfwd3	0.485	0	0.280692
CS6-5	Topbp1	0.835	0	0.280514
CS6-5	Fkbp4	0.969	0	0.280329
CS6-5	Txn1	1	0	0.279449
CS6-5	Prkar2a	0.773	0	0.278097
CS6-5	Cenpp	0.392	0	0.277508
CS6-5	Ak2	0.897	0	0.277319
CS6-5	Pmf1	0.557	0	0.277319
CS6-5	Brip1os	0.742	0	0.27677
CS6-5	Sumo2	1	0	0.275696
CS6-5	Arpp19	0.99	0	0.27544
CS6-5	Mrpl42	0.969	0	0.274515
CS6-5	Aifm1	0.639	8.53e-14	0.274189
CS6-5	Nde1	0.505	7.05e-14	0.273547
CS6-5	Cdk4	0.99	0	0.273451
CS6-5	Rcc1	0.526	0	0.272315
CS6-5	Ppih	0.639	0	0.271776
CS6-5	Cep295	0.505	1.94e-13	0.271723
CS6-5	Ncl	1	0	0.271706
CS6-5	Ndc1	0.474	0	0.270986
CS6-5	Ndufab1	0.979	0	0.270842
CS6-5	Eif2s1	0.887	0	0.268905
CS6-5	Pold2	0.577	0	0.268905
CS6-5	Sass6	0.454	0	0.268043
CS6-5	Mad2l1	0.495	0	0.267697
CS6-5	Cdkn2d	0.515	2.88e-14	0.267657
CS6-5	Tomm40	0.722	1.33e-15	0.267117
CS6-5	Stil	0.361	0	0.266353
CS6-5	Casp8ap2	0.722	0	0.265518
CS6-5	Lrr1	0.361	0	0.265395
CS6-5	Cenpv	0.598	0	0.265084
CS6-5	Prdx6	0.918	7.77e-16	0.265079
CS6-5	Slf1	0.619	0	0.26504
CS6-5	Blm	0.433	0	0.26498
CS6-5	Mcm6	0.825	0	0.264421
CS6-5	Snrpf	1	0	0.264416
CS6-5	Cenpk	0.536	0	0.264307
CS6-5	Gps1	0.887	0	0.26422
CS6-5	Umps	0.67	0	0.26419
CS6-5	Snrpa1	0.907	0	0.263603
CS6-5	Cbx5	0.979	0	0.2632
CS6-5	Nup85	0.67	0	0.263067
CS6-5	Pold1	0.515	0	0.262948
CS6-5	Ybx1	1	0	0.262933
CS6-5	Mrpl51	0.948	0	0.261834
CS6-5	Pold3	0.588	0	0.261735
CS6-5	Hist1h4d	0.381	0	0.261484
CS6-5	Dis3	0.66	0	0.261383
CS6-5	Chek1	0.443	0	0.259889
CS6-5	Rbm3	1	0	0.258833
CS6-5	Hnrnpa3	1	0	0.258596
CS6-5	Selenoh	0.99	0	0.257749
CS6-5	Traip	0.299	0	0.257314
CS6-5	Cdca2	0.33	0	0.25698
CS6-5	Cdca7	0.515	0	0.256593
CS6-5	Shmt2	0.68	9.7e-13	0.256008
CS6-5	Hint1	1	0	0.255787
CS6-5	Anapc15	0.515	0	0.255024
CS6-5	Ubr7	0.619	0	0.253757
CS6-5	Kntc1	0.34	0	0.25334
CS6-5	Tpm4	1	0	0.252715
CS6-5	Hnrnpu	1	0	0.252521
CS6-5	Mcm10	0.309	0	0.251738
CS6-5	Raly	0.969	0	0.251451
CS6-5	Ckap5	0.732	1.11e-16	0.251181
CS6-5	Shmt1	0.361	0	0.251174
CS6-5	Ipo5	0.876	0	0.251061
CS6-5	Dpy30	0.856	0	0.250933
CS6-5	Rspo1	0.474	0	0.250933
CS6-5	Fignl1	0.515	0	0.250889
CS6-5	Smarcc1	0.979	0	0.250592
CS6-5	AC160336.1	0.979	0	0.250461
CS6-5	Ruvbl2	0.722	0	0.250291
CS6-5	Pcnt	0.454	2.78e-13	0.249306
CS6-5	Nop16	0.67	0	0.249193
CS6-5	Tnfrsf12a	0.546	0	0.248211
[truncated: 2,184 more rows]

## Sheet: E18.5 cluster_marker_genes_CS
Cluster	Gene Symbol	Max. PC1 score	Combined Fisher p value	Min. average lnFC
CS8-1	Hist1h2ap	0.603	0	2.07276
CS8-1	2810417H13Rik	0.905	0	1.58206
CS8-1	Hmgb2	0.95	0	1.55522
CS8-1	Top2a	0.849	0	1.40076
CS8-1	Stmn1	0.939	0	1.35734
CS8-1	Tk1	0.827	0	1.3526
CS8-1	Rrm2	0.821	0	1.20964
CS8-1	Cdk1	0.816	0	1.18936
CS8-1	Tyms	0.883	0	1.18887
CS8-1	Smc2	0.872	0	1.08937
CS8-1	Birc5	0.782	0	1.07666
CS8-1	Tuba1b	0.994	0	1.06631
CS8-1	Pbk	0.637	0	1.03041
CS8-1	Tcf19	0.793	0	1.00144
CS8-1	H2afx	0.86	0	0.988184
CS8-1	Lig1	0.81	0	0.961482
CS8-1	Ube2c	0.67	0	0.950482
CS8-1	Smc4	0.877	0	0.948444
CS8-1	Spc24	0.749	0	0.933043
CS8-1	Dek	0.944	0	0.920384
CS8-1	Spc25	0.559	0	0.895058
CS8-1	Cks2	0.894	0	0.893956
CS8-1	H2afz	1	0	0.885109
CS8-1	Prc1	0.665	0	0.861482
CS8-1	Dut	0.832	0	0.854972
CS8-1	Rrm1	0.804	0	0.850227
CS8-1	Tubb5	0.994	0	0.847646
CS8-1	Slbp	0.911	0	0.847536
CS8-1	Pcna	0.855	0	0.835765
CS8-1	Cdca8	0.709	0	0.820274
CS8-1	Mxd3	0.542	0	0.813119
CS8-1	Dnajc9	0.894	0	0.811578
CS8-1	Ccna2	0.631	0	0.809898
CS8-1	Mki67	0.637	0	0.808497
CS8-1	Tmpo	0.832	0	0.786292
CS8-1	Dctpp1	0.849	0	0.785906
CS8-1	Asf1b	0.698	0	0.781082
CS8-1	Cdkn2c	0.698	0	0.77601
CS8-1	Aurkb	0.57	0	0.767048
CS8-1	Mcm5	0.726	0	0.759875
CS8-1	Gins2	0.693	0	0.757586
CS8-1	Racgap1	0.659	0	0.745951
CS8-1	Clspn	0.687	0	0.740824
CS8-1	Cenpm	0.715	0	0.740788
CS8-1	Cdca3	0.547	0	0.728487
CS8-1	Mcm7	0.777	0	0.707876
CS8-1	Cks1b	0.888	0	0.707408
CS8-1	Arl6ip1	0.737	0	0.700851
CS8-1	Lockd	0.648	0	0.692931
CS8-1	Nusap1	0.503	0	0.691807
CS8-1	Gmnn	0.765	0	0.689776
CS8-1	Ccne1	0.626	0	0.689054
CS8-1	Lmnb1	0.804	0	0.676478
CS8-1	Rpa2	0.793	0	0.672892
CS8-1	H2afv	0.911	0	0.668107
CS8-1	Mcm6	0.754	0	0.664033
CS8-1	Ube2s	0.955	0	0.663728
CS8-1	Dtymk	0.888	0	0.657787
CS8-1	Ssrp1	0.899	0	0.637816
CS8-1	Tipin	0.86	0	0.634535
CS8-1	Cdkn2d	0.648	0	0.632669
CS8-1	Rangap1	0.715	0	0.630957
CS8-1	Syce2	0.698	0	0.630542
CS8-1	H1fx	0.687	0	0.628724
CS8-1	Incenp	0.547	0	0.625327
CS8-1	Tpx2	0.581	0	0.62387
CS8-1	Rfc2	0.804	0	0.622754
CS8-1	Kif22	0.531	0	0.619934
CS8-1	Mcm3	0.62	0	0.615867
CS8-1	Ccdc34	0.849	0	0.615831
CS8-1	Rad51ap1	0.592	0	0.612585
CS8-1	Ezh2	0.726	0	0.612167
CS8-1	Psip1	0.86	0	0.603224
CS8-1	Uhrf1	0.631	0	0.600064
CS8-1	Atad2	0.631	0	0.593228
CS8-1	Cenph	0.553	0	0.590931
CS8-1	Mad2l1	0.631	0	0.590208
CS8-1	Mcm2	0.665	0	0.586307
CS8-1	H1f0	0.838	2.49e-13	0.585087
CS8-1	Nasp	0.844	0	0.584831
CS8-1	Rad51	0.525	0	0.584226
CS8-1	Cenpw	0.715	0	0.580076
CS8-1	Usp1	0.76	0	0.575335
CS8-1	Hat1	0.698	0	0.573526
CS8-1	Lsm2	0.86	0	0.572799
CS8-1	Dhfr	0.603	0	0.570179
CS8-1	Rpa1	0.665	0	0.56713
CS8-1	Pmf1	0.749	0	0.565535
CS8-1	Hist1h1b	0.352	0	0.564535
CS8-1	Ran	0.983	0	0.561083
CS8-1	Rfc5	0.676	0	0.560892
CS8-1	Tacc3	0.547	0	0.560261
CS8-1	Cenpf	0.48	0	0.554584
CS8-1	Esco2	0.453	0	0.554233
CS8-1	Haus4	0.62	0	0.553909
CS8-1	Chaf1b	0.559	0	0.551107
CS8-1	Fen1	0.603	0	0.540595
CS8-1	Hells	0.57	0	0.539428
CS8-1	Hist1h2ae	0.38	0	0.537956
CS8-1	Ranbp1	0.966	0	0.536372
CS8-1	Ncapd3	0.564	0	0.53575
CS8-1	Cdc20	0.598	0	0.529961
CS8-1	Dtl	0.67	0	0.519147
CS8-1	Hist1h1e	0.358	0	0.517623
CS8-1	Prim1	0.603	0	0.515034
CS8-1	Rpa3	0.765	0	0.513471
CS8-1	Anp32b	0.983	0	0.513278
CS8-1	Dbi	0.888	0	0.512767
CS8-1	Bub3	0.804	0	0.512348
CS8-1	Hsp90aa1	0.978	0	0.510977
CS8-1	Hmgb1	0.989	0	0.505129
CS8-1	Nsg1	0.799	0	0.504128
CS8-1	Cenpq	0.531	0	0.498395
CS8-1	Shcbp1	0.514	0	0.497648
CS8-1	Tubg1	0.654	0	0.491964
CS8-1	Ska1	0.397	0	0.491462
CS8-1	Ncapd2	0.525	0	0.490289
CS8-1	Snrpd1	0.955	0	0.489894
CS8-1	Tubb4b	0.872	0	0.489536
CS8-1	Alyref	0.777	0	0.487828
CS8-1	Ckap2l	0.486	0	0.486409
CS8-1	Hmgn2	0.944	0	0.484596
CS8-1	Chaf1a	0.637	0	0.483099
CS8-1	Lsm3	0.883	0	0.483001
CS8-1	Nxt1	0.603	0	0.481865
CS8-1	Dnmt1	0.642	0	0.479239
CS8-1	Mns1	0.475	0	0.475137
CS8-1	Melk	0.43	0	0.472655
CS8-1	Mrpl18	0.849	0	0.47089
CS8-1	Cdc45	0.486	0	0.470567
CS8-1	Smchd1	0.743	0	0.468535
CS8-1	Pa2g4	0.883	0	0.467494
CS8-1	Nuf2	0.458	0	0.467403
CS8-1	Rfc4	0.514	0	0.466646
CS8-1	Rad21	0.687	0	0.46638
CS8-1	Psmc3ip	0.536	0	0.465911
CS8-1	Anln	0.441	0	0.465717
CS8-1	Aurka	0.374	0	0.465158
CS8-1	Fam64a	0.497	0	0.463629
CS8-1	Pgp	0.765	0	0.463242
CS8-1	Ung	0.402	0	0.461611
CS8-1	Hmmr	0.458	0	0.460916
CS8-1	Cmc2	0.693	0	0.457305
CS8-1	2700094K13Rik	0.916	0	0.455309
CS8-1	Ndc80	0.402	0	0.453084
CS8-1	Hn1	0.799	0	0.451412
CS8-1	Raly	0.922	0	0.451213
CS8-1	Orc6	0.603	0	0.450145
CS8-1	2700029M09Rik	0.76	0	0.448431
CS8-1	Brip1os	0.682	0	0.447547
CS8-1	Smc6	0.81	0	0.447523
CS8-1	Plk4	0.497	0	0.446721
CS8-1	Zfp367	0.475	0	0.444962
CS8-1	Neil3	0.38	0	0.442496
CS8-1	Fam111a	0.637	0	0.437942
CS8-1	Nudc	0.894	0	0.437067
CS8-1	Sae1	0.821	0	0.436066
CS8-1	Pkmyt1	0.492	0	0.432079
CS8-1	Exosc8	0.693	0	0.427213
CS8-1	Spag5	0.425	0	0.426627
CS8-1	Rfc3	0.514	0	0.423987
CS8-1	Rbbp4	0.782	0	0.423916
CS8-1	Nrm	0.654	0	0.421297
CS8-1	Kifc1	0.436	0	0.418416
CS8-1	Tubb6	0.872	0	0.418236
CS8-1	Prim2	0.503	0	0.418059
CS8-1	4930579G24Rik	0.469	0	0.417861
CS8-1	Smc1a	0.804	0	0.416954
CS8-1	Pold2	0.67	0	0.415913
CS8-1	Mcm4	0.547	0	0.415836
CS8-1	Cdk4	0.933	0	0.41277
CS8-1	Ncapg2	0.447	0	0.412513
CS8-1	Nap1l1	0.978	0	0.410177
CS8-1	Idh2	0.877	0	0.408213
CS8-1	Ccnb1	0.43	0	0.408043
CS8-1	Ptma	1	0	0.407928
CS8-1	Rnaseh2c	0.838	0	0.407532
CS8-1	Ncapg	0.397	0	0.407017
CS8-1	Fbxo5	0.352	0	0.406137
CS8-1	Ppil1	0.631	0	0.406049
CS8-1	Ccne2	0.402	0	0.405656
CS8-1	Rnaseh2b	0.648	0	0.404518
CS8-1	Cit	0.497	0	0.404373
CS8-1	Rfc1	0.709	0	0.404236
CS8-1	Pold1	0.536	0	0.39953
CS8-1	E2f1	0.598	0	0.397382
CS8-1	Topbp1	0.559	0	0.397363
CS8-1	Cdca4	0.536	0	0.394994
CS8-1	Nsmce1	0.793	0	0.394471
CS8-1	Kif23	0.369	0	0.391999
CS8-1	Gltp	0.687	0	0.389523
CS8-1	Kif11	0.38	0	0.389442
CS8-1	Mybl2	0.38	0	0.389007
CS8-1	Slc29a1	0.676	0	0.387354
CS8-1	Smc3	0.821	0	0.386661
CS8-1	Ube2t	0.391	0	0.386312
CS8-1	Dbf4	0.508	0	0.385766
CS8-1	Kif20b	0.363	0	0.38301
CS8-1	Srsf3	0.955	0	0.382648
CS8-1	Sumo2	0.989	0	0.381703
CS8-1	Bub1	0.413	0	0.381558
CS8-1	Pold3	0.514	0	0.381146
CS8-1	Vrk1	0.469	0	0.379251
CS8-1	Cenpe	0.397	0	0.378865
CS8-1	Hnrnpf	0.978	0	0.378407
CS8-1	Nsmce4a	0.765	0	0.375623
CS8-1	Nup62	0.581	0	0.375082
CS8-1	Mrpl51	0.821	0	0.372648
CS8-1	Hnrnpa3	0.978	0	0.372243
CS8-1	Ppm1g	0.765	0	0.371725
CS8-1	Nhp2l1	0.961	0	0.371086
CS8-1	Hirip3	0.475	0	0.370871
CS8-1	Cenpk	0.408	0	0.369584
CS8-1	Lyar	0.732	0	0.367944
CS8-1	Apitd1	0.464	0	0.367437
CS8-1	Trip13	0.447	0	0.367437
CS8-1	Fkbp3	0.86	0	0.367316
CS8-1	Casc5	0.341	0	0.367229
CS8-1	Hmgb3	0.637	0	0.367209
CS8-1	Cdca7l	0.469	0	0.367135
CS8-1	Dpy30	0.816	0	0.366775
CS8-1	Pola1	0.425	0	0.366768
CS8-1	Ssna1	0.799	0	0.366514
CS8-1	Mis18bp1	0.391	0	0.364485
CS8-1	Lsm8	0.782	0	0.364476
CS8-1	Ncaph2	0.732	0	0.363932
CS8-1	Ckap2	0.385	0	0.363813
CS8-1	Sgol2a	0.358	0	0.36243
CS8-1	Cdca5	0.408	0	0.362365
CS8-1	Iqgap3	0.346	0	0.361152
CS8-1	Anp32e	0.799	0	0.359961
CS8-1	Plk1	0.363	0	0.35734
CS8-1	Mis18a	0.486	0	0.356073
CS8-1	Srsf2	0.983	0	0.355436
CS8-1	Metrn	0.514	0	0.35459
CS8-1	Nup85	0.547	0	0.352877
CS8-1	Cdca2	0.38	0	0.352609
CS8-1	Hnrnpd	0.793	0	0.35227
CS8-1	Nelfe	0.687	0	0.349577
CS8-1	Ppih	0.648	0	0.349285
CS8-1	Ptges3	0.832	0	0.348349
CS8-1	Lbr	0.665	0	0.348307
CS8-1	Umps	0.57	0	0.348031
CS8-1	Stra13	0.821	0	0.347736
CS8-1	Tuba1c	0.48	0	0.346418
CS8-1	Snrpe	0.939	0	0.346023
CS8-1	Whsc1	0.542	0	0.344572
CS8-1	Ddx39b	0.888	0	0.344378
CS8-1	Hnrnpab	0.933	0	0.34346
CS8-1	Nop58	0.749	0	0.343062
CS8-1	Cdk2	0.497	0	0.340951
CS8-1	Psrc1	0.441	0	0.340651
CS8-1	Diaph3	0.408	0	0.339189
CS8-1	Nucks1	0.855	0	0.337183
CS8-1	Timm50	0.687	0	0.335388
CS8-1	Cenpn	0.363	0	0.335179
CS8-1	Cenpl	0.335	0	0.334333
CS8-1	Ccnb2	0.508	0	0.333944
CS8-1	Uba2	0.799	0	0.3326
CS8-1	Hist1h4i	0.43	0	0.332118
CS8-1	Tex30	0.469	0	0.330341
CS8-1	Vars	0.665	0	0.330292
CS8-1	Baz1b	0.715	0	0.330079
CS8-1	Nt5dc2	0.872	0	0.329921
CS8-1	Mrpl14	0.782	9.99e-16	0.328681
CS8-1	Arl6ip6	0.592	0	0.328122
CS8-1	Stip1	0.67	0	0.328118
CS8-1	Erh	0.961	0	0.327443
CS8-1	Haus8	0.536	0	0.326404
CS8-1	Dnaaf2	0.447	0	0.326289
CS8-1	Fkbp4	0.821	0	0.324819
CS8-1	Hspa14	0.564	0	0.324617
CS8-1	Pole3	0.659	0	0.324065
CS8-1	Ncaph	0.397	0	0.322916
CS8-1	Ywhah	0.955	0	0.322625
CS8-1	Depdc1a	0.363	0	0.319729
CS8-1	Hjurp	0.777	0	0.3197
CS8-1	Aaas	0.492	0	0.317684
CS8-1	Hn1l	0.592	0	0.317472
CS8-1	Skp2	0.458	0	0.313719
CS8-1	Gjc1	0.503	0	0.312421
CS8-1	Rbbp7	0.832	0	0.312393
CS8-1	Srsf7	0.877	0	0.311955
CS8-1	Cbx3	0.888	0	0.311229
CS8-1	Sgol1	0.352	0	0.310724
CS8-1	Eri1	0.453	0	0.309285
CS8-1	Set	0.883	0	0.308013
CS8-1	Rcc1	0.464	0	0.307926
CS8-1	Gtf2a2	0.866	0	0.307648
CS8-1	Tmem237	0.564	0	0.306255
CS8-1	Erdr1	0.654	0	0.306087
CS8-1	1810037I17Rik	0.888	0	0.304805
CS8-1	4930427A07Rik	0.369	0	0.30267
CS8-1	Bub1b	0.318	0	0.30267
CS8-1	Ndufaf2	0.682	0	0.30136
CS8-1	G3bp1	0.905	0	0.300788
CS8-1	Ndc1	0.436	0	0.29929
CS8-1	Cep57	0.492	0	0.298747
CS8-1	U2af1	0.855	0	0.297621
CS8-1	Pradc1	0.514	0	0.296381
CS8-1	Nop56	0.844	0	0.295132
CS8-1	Hdac2	0.816	0	0.294789
CS8-1	Hnrnpu	0.872	0	0.294622
CS8-1	Slc25a5	0.939	0	0.294023
CS8-1	Arpp19	0.899	0	0.294021
CS8-1	Xrcc1	0.659	0	0.293532
CS8-1	Cnp	0.318	1.84e-09	0.293222
CS8-1	Mrpl28	0.76	0	0.29212
CS8-1	Pola2	0.408	0	0.291874
CS8-1	Mms22l	0.385	0	0.291215
CS8-1	Hist1h4d	0.279	0	0.289396
CS8-1	Kpna2	0.341	0	0.288556
CS8-1	Actl6a	0.637	0	0.288231
CS8-1	Mlf1	0.408	0	0.287135
CS8-1	Cenpp	0.302	0	0.286597
CS8-1	Kif20a	0.335	0	0.286306
CS8-1	Snrpb	0.961	0	0.2858
CS8-1	Rad18	0.363	0	0.28516
CS8-1	Donson	0.352	0	0.284914
CS8-1	Kif15	0.313	0	0.284656
CS8-1	Arhgap11a	0.358	0	0.284189
CS8-1	Dynlt1f	0.531	0	0.284126
CS8-1	Cdc123	0.642	0	0.284075
CS8-1	Timeless	0.413	0	0.284011
CS8-1	Cbx5	0.793	0	0.283774
CS8-1	Cdt1	0.369	0	0.282649
CS8-1	E2f8	0.318	0	0.281715
CS8-1	Rnf26	0.659	0	0.281565
CS8-1	Dscc1	0.341	0	0.281307
CS8-1	Hint1	0.989	0	0.281261
CS8-1	Dcakd	0.709	0	0.280483
CS8-1	Sf3b4	0.682	0	0.280112
CS8-1	Ccdc25	0.542	0	0.27951
CS8-1	Lsm6	0.855	0	0.279499
CS8-1	Eif4a3	0.788	0	0.279152
CS8-1	Smarcc1	0.654	0	0.278709
CS8-1	Snrnp40	0.676	0	0.27805
CS8-1	Nono	0.922	0	0.277543
CS8-1	Rnaseh2a	0.475	0	0.276727
CS8-1	Ilf2	0.749	0	0.276642
CS8-1	Ect2	0.302	0	0.276556
CS8-1	Atad5	0.346	0	0.275947
CS8-1	Snrnp70	0.788	0	0.275383
CS8-1	Mettl9	0.844	0	0.274451
CS8-1	Chtf18	0.313	0	0.274036
CS8-1	Pbdc1	0.782	0	0.273997
CS8-1	Srrt	0.598	0	0.273059
CS8-1	Ppp1cc	0.844	0	0.272343
CS8-1	Dck	0.352	0	0.27222
CS8-1	Tpr	0.81	0	0.272113
CS8-1	Rpgrip1	0.369	0	0.271652
CS8-1	Cbx1	0.816	0	0.271346
CS8-1	Supt16	0.531	0	0.271198
CS8-1	Siva1	0.866	0	0.26951
CS8-1	Rad54l	0.324	0	0.269274
CS8-1	Ncl	0.944	0	0.268843
CS8-1	Ctps	0.547	0	0.268621
CS8-1	Rmi2	0.341	0	0.267906
CS8-1	Gins4	0.542	0	0.266798
CS8-1	Cse1l	0.408	0	0.266492
CS8-1	Bok	0.704	0	0.265769
CS8-1	Rbmxl1	0.749	0	0.265467
CS8-1	Cdkn3	0.346	0	0.264626
CS8-1	Ska3	0.296	0	0.263875
CS8-1	Cdca7	0.352	0	0.263644
CS8-1	Tra2b	0.933	0	0.263514
CS8-1	Nde1	0.553	0	0.263141
CS8-1	Elof1	0.765	0	0.263141
CS8-1	Arpin	0.503	0	0.262858
CS8-1	Magoh	0.866	0	0.26172
CS8-1	Ska2	0.413	0	0.261468
CS8-1	Tssc4	0.637	0	0.260554
CS8-1	Ngfrap1	0.872	0	0.259916
CS8-1	Maz	0.665	2.69e-11	0.259771
CS8-1	Pcnt	0.38	0	0.259436
CS8-1	Myg1	0.598	0	0.258794
CS8-1	Med30	0.536	0	0.257732
CS8-1	Rhno1	0.542	0	0.257274
CS8-1	Nudt21	0.816	0	0.256326
CS8-1	Lrr1	0.263	0	0.255399
CS8-1	Sf3a3	0.587	0	0.254928
CS8-1	E2f7	0.296	0	0.254128
CS8-1	Hdgfrp2	0.587	0	0.253759
CS8-1	Uchl5	0.48	0	0.253658
CS8-1	Cisd1	0.771	0	0.253436
CS8-1	Haus1	0.408	0	0.252889
CS8-1	Exo1	0.257	0	0.252782
CS8-1	Xist	0.408	1.73e-06	0.252085
CS8-1	Emc8	0.693	0	0.251533
CS8-1	Gpaa1	0.67	0	0.25153
CS8-1	Nmral1	0.391	7.88e-15	0.251493
CS8-1	Aars	0.654	0	0.251354
CS8-1	Ndufa5	0.899	0	0.25094
CS8-1	Spdl1	0.263	0	0.250568
CS8-1	Myh10	0.793	0	0.249978
CS8-1	Kif4	0.263	0	0.249856
CS8-1	Foxm1	0.302	0	0.249305
CS8-1	Parp1	0.48	0	0.24923
CS8-1	Atpif1	0.983	0	0.24864
CS8-1	Lmf2	0.598	0	0.248244
CS8-1	Xpo1	0.553	0	0.247816
CS8-1	Cenpu	0.268	0	0.247715
CS8-1	Larp7	0.659	0	0.245989
CS8-1	Lsm5	0.844	0	0.245756
CS8-1	Rbmx2	0.363	0	0.245419
CS8-1	Blm	0.313	0	0.245198
CS8-1	Mfsd10	0.698	0	0.244576
CS8-1	Trp53	0.726	0	0.244235
CS8-1	Mcmbp	0.531	0	0.243604
CS8-1	Prkaca	0.693	0	0.243415
CS8-1	Tmem121	0.419	0	0.243376
CS8-1	Txnl1	0.827	0	0.243232
CS8-1	Hnrnpul1	0.737	0	0.24314
CS8-1	Srrm1	0.844	0	0.241862
CS8-1	Cdc7	0.324	0	0.241726
CS8-1	Oip5	0.24	0	0.241457
CS8-1	Paics	0.765	0	0.241387
CS8-1	Mcam	0.117	4.89e-06	0.240549
CS8-1	Gmps	0.553	0	0.239779
CS8-1	Rif1	0.397	0	0.239687
CS8-1	Mrpl13	0.676	0	0.239609
CS8-1	Lmnb2	0.391	0	0.239416
CS8-1	Kpnb1	0.682	0	0.239354
CS8-1	Actn4	0.771	0	0.238948
CS8-1	Polr2f	0.888	0	0.238783
CS8-1	Cdkn2aipnl	0.475	0	0.238592
CS8-1	Srsf10	0.693	0	0.23818
CS8-1	Ruvbl2	0.581	0	0.238121
CS8-1	Fxyd6	0.654	0	0.237749
CS8-1	Pole	0.263	0	0.237695
CS8-1	Exosc7	0.464	0	0.237094
CS8-1	Serbp1	0.978	0	0.2369
CS8-1	Knstrn	0.43	0	0.236661
CS8-1	Anapc15	0.559	0	0.235895
CS8-1	2310036O22Rik	0.899	0	0.235534
CS8-1	Dnph1	0.402	0	0.235252
CS8-1	Pkig	0.648	0	0.234231
CS8-1	Sf3b5	0.922	0	0.23374
CS8-1	Ipo5	0.693	0	0.233626
CS8-1	Kntc1	0.263	0	0.233618
CS8-1	Stub1	0.911	0	0.232684
CS8-1	Snrpa1	0.704	0	0.232269
CS8-1	Lnp	0.453	6.99e-15	0.232114
CS8-1	Ccnf	0.24	0	0.232092
CS8-1	Aspm	0.246	0	0.231974
CS8-1	Hdac1	0.715	0	0.231878
CS8-1	Itgb3bp	0.408	0	0.231856
CS8-1	Hnrnpr	0.804	0	0.231575
CS8-1	Srsf1	0.726	0	0.231211
CS8-1	Ppia	1	0	0.23072
CS8-1	Shmt1	0.296	0	0.230699
CS8-1	Gm1673	0.575	0	0.230043
CS8-1	Brip1	0.246	0	0.229224
CS8-1	Cdk5rap2	0.358	0	0.228865
CS8-1	Mphosph8	0.587	0	0.228638
CS8-1	Tsen15	0.458	0	0.228517
CS8-1	Cpsf3l	0.447	0	0.228498
CS8-1	Hnrnpk	1	0	0.22819
CS8-1	Slc25a10	0.419	0	0.227977
CS8-1	Fzr1	0.385	4.41e-09	0.227314
CS8-1	Nup35	0.341	0	0.226456
CS8-1	Mrpl33	0.922	0	0.225929
CS8-1	Nup93	0.363	0	0.225789
CS8-1	Psmd13	0.76	0	0.225744
CS8-1	Ino80e	0.609	0	0.22522
CS8-1	Nup37	0.48	0	0.22442
CS8-1	H2afy	0.788	0	0.224354
CS8-1	Meaf6	0.536	0	0.224317
CS8-1	Ilf3	0.469	0	0.223583
CS8-1	Gemin6	0.358	0	0.223519
CS8-1	Trim59	0.324	0	0.223009
CS8-1	Nsl1	0.229	0	0.222875
CS8-1	Ckap5	0.425	0	0.222644
CS8-1	Casp8ap2	0.447	0	0.222628
CS8-1	Hnrnpa2b1	0.983	0	0.222359
CS8-1	Blvra	0.48	0	0.222286
CS8-1	Ptrh2	0.553	0	0.222214
CS8-1	Nop10	0.961	0	0.221457
CS8-1	Cinp	0.52	0	0.221277
CS8-1	Ttk	0.268	0	0.221233
CS8-1	Wbp11	0.67	0	0.220855
CS8-1	Acat1	0.849	0	0.220204
CS8-1	Prkar2a	0.542	0	0.220174
CS8-1	Smarca5	0.687	3.44e-12	0.220067
CS8-1	Rpp30	0.419	0	0.219972
CS8-1	Cnih4	0.749	0	0.219764
CS8-1	Sms	0.464	0	0.219143
CS8-1	Scoc	0.721	1.11e-16	0.218642
CS8-1	C330027C09Rik	0.335	0	0.218355
CS8-1	Slf1	0.352	0	0.218355
CS8-1	Lin54	0.313	0	0.218337
CS8-1	Gna11	0.777	7.06e-11	0.217716
CS8-1	Ppp1ca	0.95	0	0.217706
CS8-1	Ipo9	0.503	0	0.216755
CS8-1	Tmx1	0.788	0	0.216654
CS8-1	Cnot6	0.603	3.33e-16	0.216466
CS8-1	Chchd3	0.682	0	0.216461
CS8-1	Impa2	0.43	0	0.216419
CS8-1	Haus5	0.268	0	0.215558
CS8-1	Anapc7	0.419	2.91e-11	0.214654
CS8-1	Tmem107	0.743	0	0.214479
CS8-1	Ube2k	0.804	0	0.214404
CS8-1	Chek1	0.263	0	0.214072
CS8-1	Mrpl49	0.52	0	0.213767
CS8-1	Cyc1	0.832	9.31e-14	0.213274
CS8-1	Ube2e3	0.687	1.11e-16	0.212741
CS8-1	Kpna3	0.458	0	0.212263
CS8-1	Mdh1	0.832	0	0.211937
CS8-1	Siah1b	0.268	0	0.211929
CS8-1	44449	0.369	9.14e-14	0.210438
CS8-1	Pin1	0.715	0	0.209667
CS8-1	Rnf168	0.369	0	0.209421
CS8-1	Gps1	0.788	0	0.209144
CS8-1	Anapc11	0.894	0	0.208814
CS8-1	Hspd1	0.832	0	0.207457
CS8-1	Naa50	0.743	0	0.206912
CS8-1	Rbm8a	0.827	0	0.206532
CS8-1	Bard1	0.218	0	0.206481
CS8-1	Pspc1	0.419	0	0.206114
CS8-1	Bckdk	0.665	1.5e-14	0.205738
CS8-1	Arpc5l	0.67	0	0.205345
CS8-1	Impdh2	0.916	0	0.205333
CS8-1	Dsn1	0.235	0	0.205113
CS8-1	Dhx15	0.631	0	0.204996
CS8-1	Psmd11	0.665	0	0.204979
CS8-1	Stil	0.218	0	0.204555
CS8-1	Fignl1	0.302	0	0.2035
CS8-1	Nfyb	0.458	4.09e-09	0.203332
CS8-1	Zfp91	0.626	1.65e-12	0.203157
CS8-1	Paxip1	0.302	1e-08	0.203107
CS8-1	Ddx27	0.514	9.99e-16	0.203041
CS8-1	Trim28	0.832	0	0.202939
CS8-1	Phf5a	0.771	3.24e-08	0.202848
CS8-1	Limd2	0.637	0	0.202781
CS8-1	Ahsa1	0.737	1.33e-15	0.202702
CS8-1	Cep295	0.318	0	0.202607
CS8-1	Asf1a	0.497	1.28e-10	0.202514
CS8-1	Pank2	0.486	1.25e-11	0.202151
CS8-1	Mapre1	0.827	1.11e-16	0.202107
CS8-1	Cdc6	0.229	0	0.202065
CS8-1	Cdc25b	0.358	0	0.201989
CS8-1	Cenpi	0.235	0	0.2016
CS8-1	Abcf2	0.514	0	0.201577
CS8-1	Mrps17	0.777	0	0.201522
CS8-1	Hmgxb4	0.419	4.44e-16	0.201426
CS8-1	Prdx4	0.978	0	0.200941
CS8-1	Tceb1	0.872	0	0.200833
CS8-1	Dynlt1a	0.313	0	0.200802
CS8-1	Tcerg1	0.503	4e-15	0.200713
CS8-1	Psmd14	0.631	0	0.20044
CS8-1	Fh1	0.654	0	0.20044
CS8-1	Brca1	0.229	0	0.20007
CS8-1	Rad50	0.441	0	0.200043
CS8-1	Papss1	0.693	8.88e-16	0.200003
CS8-1	Snrpf	0.961	0	0.199584
CS8-1	Hspa8	0.994	0	0.199227
CS8-1	Psmc6	0.715	7.9e-11	0.199048
CS8-1	Eif4h	0.888	0	0.198513
CS8-1	Chchd6	0.497	1.33e-15	0.198351
CS8-1	Phip	0.626	5.11e-15	0.197739
CS8-1	Nubp1	0.486	0	0.197689
CS8-1	Mrpl55	0.598	0	0.197414
CS8-1	Nhp2	0.749	0	0.197182
CS8-1	Dlgap5	0.218	0	0.197078
CS8-1	Rbm3	0.989	0	0.196736
CS8-1	Suv39h1	0.33	1.53e-11	0.196632
CS8-1	Ints7	0.369	4.14e-06	0.196585
CS8-1	Myef2	0.38	1.11e-15	0.196182
CS8-1	Phb2	0.927	0	0.195931
CS8-1	Commd1	0.872	0	0.195847
CS8-1	Hprt	0.76	0	0.195049
CS8-1	Tor1a	0.615	0	0.194414
CS8-1	Mis12	0.307	0	0.193967
CS8-1	Snrnp25	0.464	1e-11	0.193751
CS8-1	Arhgef39	0.212	0	0.193535
CS8-1	Tdp2	0.453	0	0.193507
CS8-1	Sac3d1	0.57	0	0.192678
CS8-1	Atp5o	0.961	0	0.192639
CS8-1	Prpf19	0.743	0	0.192076
CS8-1	Dnajc8	0.804	0	0.191681
CS8-1	Clic1	0.966	0	0.191315
CS8-1	Rnf126	0.626	3.33e-16	0.191245
CS8-1	Adk	0.76	1.11e-16	0.191221
CS8-1	Zdhhc16	0.525	1.57e-13	0.191039
CS8-1	Stard7	0.441	0	0.190667
CS8-1	Kif2c	0.212	0	0.190216
CS8-1	Psma1	0.793	0	0.190088
CS8-1	Ppp1r7	0.469	2.47e-13	0.18991
CS8-1	Mtf2	0.38	1.44e-15	0.189861
CS8-1	Rrp1b	0.369	0	0.189563
CS8-1	Bcl2l12	0.43	2.9e-14	0.189461
CS8-1	Eif1ad	0.458	0	0.18937
CS8-1	Tsen34	0.877	0	0.1893
CS8-1	Mad2l2	0.358	0	0.189267
CS8-1	Mrps26	0.682	1.42e-11	0.189193
CS8-1	Hnrnpl	0.737	3.61e-12	0.189046
CS8-1	Eme1	0.207	0	0.18823
CS8-1	Vdac3	0.799	0	0.187893
CS8-1	Ncbp1	0.453	0	0.187812
CS8-1	Nup43	0.318	0	0.187536
CS8-1	Cpsf2	0.497	0	0.187536
CS8-1	Znhit3	0.38	7.9e-14	0.187015
CS8-1	H3f3b	1	0	0.1869
CS8-1	Mrpl12	0.782	0	0.186872
CS8-1	Rab8a	0.637	0	0.186659
CS8-1	Dazap1	0.765	0	0.186656
CS8-1	Syncrip	0.743	0	0.185999
CS8-1	Lrwd1	0.419	4.44e-16	0.185884
CS8-1	Gins1	0.235	0	0.185858
CS8-1	Zwilch	0.201	0	0.185674
CS8-1	Cep192	0.251	4.15e-11	0.185636
CS8-1	Wdhd1	0.251	0	0.185448
CS8-1	Tcof1	0.43	9.77e-15	0.18506
CS8-1	Xrcc6	0.425	0	0.184486
CS8-1	Ybx1	0.994	0	0.184385
CS8-1	Vdac2	0.866	0	0.184303
CS8-1	Cycs	0.849	0	0.184179
CS8-1	Rtn3	0.788	0	0.18414
CS8-1	Ndufab1	0.844	1.55e-15	0.183915
CS8-1	Bcas2	0.827	0	0.183227
CS8-1	Psmd1	0.687	0	0.183134
CS8-1	Gatad1	0.615	0	0.18262
CS8-1	Cops3	0.62	0.0017546	0.182605
CS8-1	Brca2	0.235	0	0.182299
CS8-1	Ubald2	0.62	1.45e-07	0.181943
CS8-1	Cpsf6	0.575	5.55e-07	0.181692
CS8-1	Faf1	0.441	1.56e-05	0.181507
CS8-1	Sap30	0.346	0	0.181071
CS8-1	Thoc7	0.777	5.5e-13	0.180689
CS8-1	Dhrs13	0.346	0	0.180595
CS8-1	Pole2	0.279	0	0.180355
CS8-1	Hmgn1	0.955	0	0.180186
CS8-1	Rfwd3	0.251	0	0.179678
CS8-1	Ak2	0.665	0	0.179579
CS8-1	Srsf4	0.52	0.0028356	0.179524
CS8-1	Psmc3	0.844	1.41e-11	0.179433
CS8-1	Tubgcp2	0.391	9.43e-07	0.179159
CS8-1	Brd9	0.413	1.14e-11	0.178934
CS8-1	Fam92a	0.715	1.13e-13	0.178665
CS8-1	Pelp1	0.43	1.29e-14	0.178102
CS8-1	Rnf187	0.793	2.55e-07	0.177582
CS8-1	Bola3	0.698	0	0.177532
CS8-1	Adrm1	0.676	0	0.17748
CS8-1	Ctbp1	0.888	0	0.177265
CS8-1	Tead2	0.648	0	0.17695
CS8-1	Med9	0.542	8.24e-12	0.176942
CS8-1	Casp7	0.24	0	0.176577
CS8-1	Arpc1b	0.972	0	0.176547
CS8-1	Ankle1	0.168	0	0.176544
CS8-1	Hdac3	0.67	0	0.176371
CS8-1	Ppp2r4	0.665	0	0.176027
CS8-1	Poc1a	0.324	0	0.175548
CS8-1	Csnk2b	0.743	0	0.175464
CS8-1	Saal1	0.436	0	0.175097
CS8-1	Elavl1	0.754	7.09e-14	0.174628
CS8-1	Cacybp	0.754	0	0.174313
CS8-1	Slmo2	0.637	0	0.174299
CS8-1	Obfc1	0.391	0	0.174284
CS8-1	Casp8	0.374	0	0.174133
CS8-1	Wdr76	0.212	0	0.174053
CS8-1	H3f3a	1	0	0.174001
CS8-1	Caprin1	0.715	3.97e-14	0.173906
CS8-1	Setd8	0.436	2.23e-10	0.17382
CS8-1	Mthfd1	0.318	0	0.173809
CS8-1	U2af2	0.665	4.56e-07	0.173053
CS8-1	0610010K14Rik	0.654	0	0.172967
CS8-1	Sumo1	0.866	0	0.172935
CS8-1	Mtap	0.598	0	0.172905
CS8-1	Dxo	0.413	0	0.172805
CS8-1	Coq2	0.475	1.47e-11	0.172783
CS8-1	Cbfb	0.816	0	0.172532
CS8-1	Rbl1	0.251	0	0.172402
CS8-1	Cchcr1	0.268	0	0.172402
CS8-1	Utp3	0.603	0	0.172159
CS8-1	Ciapin1	0.436	1.2e-10	0.172008
CS8-1	Chtf8	0.553	7.7e-13	0.17196
CS8-1	Ppp1r8	0.425	0	0.171593
CS8-1	Ppp4c	0.715	1.64e-12	0.171446
CS8-1	Orc2	0.296	0	0.171342
CS8-1	Shmt2	0.626	0	0.171322
CS8-1	Cox7a2	0.978	0	0.171266
CS8-1	Reep4	0.408	4.03e-12	0.171057
CS8-1	Hdgf	0.86	0	0.170734
CS8-1	Tecr	0.939	0	0.170648
CS8-1	Ndufv1	0.749	0	0.170332
CS8-1	Tmem109	0.793	0	0.17033
CS8-1	Ppp5c	0.575	2.69e-13	0.170254
CS8-1	Polr2c	0.771	1.11e-16	0.170226
CS8-1	Mrps25	0.609	1.7e-13	0.169761
CS8-1	Thyn1	0.564	0	0.169599
CS8-1	Uqcr10	0.927	0	0.169438
CS8-1	Gtse1	0.201	0	0.168607
CS8-1	Arf6	0.771	2.18e-10	0.168601
CS8-1	Nudt1	0.358	0	0.168488
CS8-1	Immt	0.587	0	0.168179
CS8-1	Snrpc	0.849	0	0.168067
CS8-1	Hras	0.603	4.06e-06	0.168058
CS8-1	Uap1	0.732	0	0.167954
CS8-1	Enkd1	0.291	0	0.167828
CS8-1	Emc3	0.704	0	0.167763
CS8-1	Igsf8	0.626	2.84e-10	0.16765
CS8-1	Prps1	0.542	0	0.16741
CS8-1	Cisd2	0.676	1.66e-11	0.167332
CS8-1	Usp39	0.352	9.33e-13	0.167292
CS8-1	Memo1	0.413	9.37e-11	0.166996
CS8-1	Parp2	0.408	6.22e-15	0.166876
CS8-1	Ttf2	0.207	1.11e-16	0.166738
CS8-1	Fmr1	0.536	1.11e-16	0.166736
CS8-1	Dkc1	0.531	0	0.166649
CS8-1	Haus7	0.33	2.23e-14	0.166394
CS8-1	Apip	0.609	0	0.166352
CS8-1	Pds5a	0.52	5.57e-11	0.166274
CS8-1	Mthfd1l	0.324	0	0.166179
CS8-1	Psmd9	0.648	6.75e-13	0.166074
CS8-1	Drg1	0.642	0	0.165907
CS8-1	Eif6	0.771	0	0.165566
CS8-1	Cdc25a	0.352	4.05e-13	0.165215
CS8-1	Mad1l1	0.296	5.18e-11	0.164838
CS8-1	Tmx2	0.48	0	0.164722
CS8-1	Prpf38a	0.453	1.36e-09	0.164201
CS8-1	Mrpl40	0.598	3.89e-15	0.163886
CS8-1	Hist1h2ak	0.162	0	0.163738
CS8-1	Tbc1d31	0.229	0	0.163589
CS8-1	Dctd	0.413	5.91e-10	0.163439
CS8-1	Mrps11	0.564	0	0.16339
CS8-1	Polr3k	0.564	0	0.162979
CS8-1	Taf6	0.374	1.18e-06	0.162443
CS8-1	Nt5c3b	0.637	5.36e-10	0.162057
CS8-1	Nsmce2	0.52	0	0.161974
CS8-1	Ctc1	0.313	0	0.161636
CS8-1	Ticrr	0.19	0	0.161604
CS8-1	Naa35	0.425	0.00601983	0.160843
CS8-1	Grk6	0.408	1.11e-16	0.160831
CS8-1	Ppp1r18	0.341	0.00085671	0.160819
CS8-1	Gps2	0.492	6.63e-11	0.160562
CS8-1	Tbc1d10b	0.363	2.91e-10	0.160483
CS8-1	Mthfd2	0.642	0	0.160481
CS8-1	Ankrd54	0.419	2.22e-09	0.160474
CS8-1	Cebpg	0.453	2.5e-08	0.160453
CS8-1	Dtnbp1	0.48	1.44e-15	0.16029
CS8-1	Men1	0.441	8.26e-10	0.160282
CS8-1	Fus	0.944	0	0.160165
CS8-1	Zw10	0.313	0	0.160113
CS8-1	Troap	0.196	0	0.159967
CS8-1	Megf9	0.196	5.55e-16	0.159691
CS8-1	Cenpt	0.33	0	0.159391
CS8-1	Yars	0.43	4.48e-12	0.159389
CS8-1	Msh2	0.324	1.38e-13	0.159161
CS8-1	Zcrb1	0.799	7.27e-13	0.159072
CS8-1	Gart	0.447	2.25e-13	0.15897
CS8-1	Fxn	0.447	0	0.158842
CS8-1	E2f4	0.464	6.66e-11	0.158782
CS8-1	Suds3	0.57	0.00033957	0.158569
CS8-1	Mast2	0.38	1.43e-07	0.15849
CS8-1	Tbcb	0.721	9.83e-13	0.158356
CS8-1	Pole4	0.665	3.9e-10	0.158164
CS8-1	Tfam	0.341	6.36e-09	0.158024
CS8-1	Ak6	0.536	0	0.157948
CS8-1	Get4	0.592	1.04e-08	0.157872
CS8-1	Ado	0.458	1.45e-10	0.157801
CS8-1	Ddx19a	0.464	2.22e-16	0.157768
CS8-1	Vbp1	0.682	2.27e-12	0.157657
CS8-1	Suv39h2	0.235	7.11e-15	0.157642
CS8-1	Sf3b2	0.855	0	0.157367
CS8-1	Itpa	0.659	0	0.157231
CS8-1	Dhx9	0.436	1.23e-13	0.157083
CS8-1	Zc3h18	0.458	0	0.157072
CS8-1	Yeats4	0.67	6.66e-16	0.156944
CS8-1	Cox5a	0.927	0	0.156776
CS8-1	Hist1h3c	0.218	0	0.156765
CS8-1	Uchl3	0.559	0	0.156725
CS8-1	Rqcd1	0.38	0	0.15671
CS8-1	Clpb	0.374	0	0.156657
CS8-1	Etfa	0.682	0	0.156528
CS8-1	Polr2j	0.749	1.04e-07	0.156406
CS8-1	Exosc5	0.564	0	0.15638
CS8-1	Acadl	0.559	0	0.156338
CS8-1	Purb	0.676	4.88e-13	0.156298
CS8-1	2810006K23Rik	0.291	5.04e-14	0.156164
CS8-1	Prkab1	0.419	0	0.156144
CS8-1	Clcc1	0.43	0	0.155838
CS8-1	Ptbp1	0.765	0	0.155654
CS8-1	Camta1	0.503	8.8e-14	0.155558
CS8-1	Atp5b	0.978	0	0.155374
CS8-1	Senp1	0.263	1.04e-10	0.155143
CS8-1	Pmpca	0.475	0	0.155063
CS8-1	Pfdn6	0.816	0	0.15506
CS8-1	Ivns1abp	0.598	2.22e-16	0.154893
CS8-1	Cep85	0.246	7.57e-10	0.154874
CS8-1	Dpp9	0.464	3.19e-06	0.154814
CS8-1	Cs	0.637	0	0.154424
CS8-1	Ctdspl2	0.419	3.54e-12	0.154207
CS8-1	Aunip	0.156	0	0.154153
CS8-1	Stag1	0.57	1.23e-11	0.15396
CS8-1	Mcm10	0.184	0	0.153958
CS8-1	Hmgn5	0.52	4.45e-14	0.153944
CS8-1	Polg	0.341	0	0.153744
CS8-1	Oard1	0.374	9.21e-09	0.153702
CS8-1	Tamm41	0.296	3.9e-06	0.153207
CS8-1	Ube2i	0.86	0	0.152936
CS8-1	Ipo7	0.553	2.1e-07	0.152907
CS8-1	Kdm2b	0.363	0	0.152804
CS8-1	Suz12	0.363	4.28e-11	0.152681
CS8-1	Baz1a	0.374	0	0.152649
CS8-1	Med4	0.38	2.19e-06	0.152496
CS8-1	Xrn2	0.575	8.37e-10	0.152423
CS8-1	Cops8	0.682	0	0.152363
CS8-1	Rbbp8	0.274	2.15e-14	0.15231
CS8-1	Mrpl4	0.67	2e-15	0.152126
CS8-1	Rcc2	0.469	0	0.151828
CS8-1	Ube2g1	0.514	0.00123966	0.15178
CS8-1	Mzt1	0.559	6.68e-09	0.151772
CS8-1	Raver1	0.48	4.44e-16	0.15143
CS8-1	Ubap2	0.52	0	0.151299
CS8-1	Thop1	0.564	0	0.151169
CS8-1	Rnps1	0.67	0	0.150607
CS8-1	Larp4b	0.48	1.27e-11	0.150533
CS8-1	Gm8186	0.676	1.07e-11	0.15047
CS8-1	Nup155	0.257	0	0.150117
CS8-1	Prmt1	0.894	0	0.149751
CS8-1	Glod4	0.575	6.51e-12	0.149686
CS8-1	Mrpl42	0.86	0	0.149567
CS8-1	Gas7	0.268	2.45e-09	0.149528
CS8-1	Adsl	0.408	1.95e-11	0.149404
CS8-1	Atad3a	0.425	7.77e-16	0.149404
CS8-1	Fam83d	0.229	0	0.149396
CS8-1	Ppig	0.799	0	0.149219
CS8-1	Mrpl16	0.458	0	0.149219
CS8-1	Cnbp	0.955	0	0.149083
CS8-1	Gas2l3	0.201	2.11e-15	0.149014
CS8-1	Taf10	0.665	5.23e-09	0.148886
CS8-1	Nap1l4	0.659	0	0.148875
CS8-1	Msl3	0.413	1.97e-06	0.148715
CS8-1	Ssb	0.821	2.55e-15	0.148629
CS8-1	Traip	0.201	0	0.148556
CS8-1	Cct7	0.911	0	0.148435
CS8-1	Sf3a2	0.497	0	0.148364
CS8-1	Srpk1	0.598	0	0.148316
CS8-1	Exosc2	0.296	0	0.148304
CS8-1	Bre	0.413	7.59e-09	0.148274
CS8-1	Emd	0.659	0	0.148203
CS8-1	Anapc5	0.911	0	0.148186
CS8-1	Sfpq	0.888	0	0.147796
CS8-1	Dimt1	0.369	3.85e-10	0.147248
CS8-1	Arhgdig	0.335	0	0.147097
CS8-1	1600002H07Rik	0.223	0	0.14665
CS8-1	Amd1	0.492	8.23e-13	0.14665
CS8-1	Ddx39	0.57	0	0.145952
CS8-1	Snrpd2	0.939	0	0.145896
CS8-1	Pacsin2	0.436	5.65e-12	0.145747
CS8-1	Rtel1	0.212	4.31e-05	0.145468
CS8-1	Tpm3	0.894	0	0.145214
CS8-1	Ptbp3	0.631	9.55e-12	0.145177
CS8-1	Ccdc88a	0.687	6.48e-14	0.145035
CS8-1	Bclaf1	0.715	1.22e-15	0.144884
CS8-1	Kifc5b	0.162	0	0.144836
CS8-1	Prpf4	0.291	2.22e-16	0.144796
CS8-1	Cldnd1	0.737	2.41e-07	0.14472
CS8-1	Nup133	0.24	5.84e-14	0.144611
CS8-1	Naa20	0.665	1.59e-12	0.144569
CS8-1	Lsm4	0.849	0	0.144221
CS8-1	Eed	0.391	1.92e-05	0.144021
CS8-1	Slirp	0.81	1.54e-05	0.144002
CS8-1	Nt5c3	0.492	1.11e-16	0.143991
CS8-1	Eif3b	0.737	1.48e-14	0.143845
CS8-1	Efcab11	0.162	1.42e-13	0.14384
CS8-1	E2f2	0.162	5.55e-16	0.143666
CS8-1	Nedd1	0.274	1.74e-05	0.14352
CS8-1	Hmgcl	0.553	2.94e-09	0.143281
CS8-1	Sh3gl1	0.704	6.16e-14	0.143281
CS8-1	Ube2n	0.86	0	0.143238
CS8-1	Cdk2ap1	0.52	2.33e-10	0.143183
CS8-1	Mrpl57	0.76	1.26e-11	0.14317
CS8-1	Rell1	0.358	0	0.143163
CS8-1	Rad9a	0.279	1.11e-16	0.143114
CS8-1	Rce1	0.553	2.91e-09	0.143095
CS8-1	Rad23a	0.592	1.71e-05	0.142869
CS8-1	Scaf1	0.453	0.00011724	0.142869
CS8-1	Hnrnpa1	0.978	0	0.142774
CS8-1	Bri3bp	0.52	2.4e-14	0.142139
CS8-1	Ercc6l	0.151	0	0.141876
CS8-1	Mcm8	0.151	0	0.141866
CS8-1	A430005L14Rik	0.564	0.0131605	0.141559
CS8-1	Gm20604	0.324	6.86e-14	0.141486
CS8-1	Dnajc2	0.514	0	0.141424
CS8-1	Asrgl1	0.363	0	0.141389
CS8-1	Ndufaf4	0.374	9.93e-10	0.141389
CS8-1	Med19	0.341	2.05e-07	0.141374
CS8-1	Gtf3a	0.665	1.11e-15	0.141355
CS8-1	Blmh	0.754	0	0.141272
CS8-1	Brd8	0.503	9.18e-06	0.140894
CS8-1	Eny2	0.905	1.1e-08	0.140893
CS8-1	Rab35	0.48	7.34e-08	0.140831
CS8-1	Clns1a	0.654	0	0.140795
CS8-1	Dnajc19	0.676	6.56e-07	0.14073
CS8-1	Eif2s1	0.704	0	0.140678
CS8-1	Ilkap	0.676	5.65e-10	0.140592
CS8-1	Slc24a5	0.235	9.99e-07	0.140463
CS8-1	Nin	0.318	5.22e-09	0.140429
CS8-1	Srek1	0.536	7.4e-10	0.140427
CS8-1	Sgf29	0.352	0	0.140303
CS8-1	Tkt	0.827	0	0.140052
CS8-1	Trappc13	0.413	9.68e-09	0.139481
CS8-1	Gemin2	0.268	1.48e-14	0.139318
CS8-1	Tcp1	0.933	0	0.139311
CS8-1	Bzw2	0.637	0	0.13927
CS8-1	Tinf2	0.19	2.32e-14	0.139137
CS8-1	Hnrnpdl	0.866	0	0.138785
CS8-1	Katnbl1	0.324	1.52e-08	0.138766
CS8-1	Cenpa	0.447	0	0.138746
CS8-1	Nelfcd	0.346	1.37e-07	0.138639
CS8-1	Psmc2	0.659	2.22e-16	0.138555
CS8-1	Atp5g2	0.966	0	0.138532
CS8-1	Psmg2	0.547	1.17e-11	0.138524
CS8-1	Rgs12	0.302	2.71e-12	0.138453
CS8-1	Lrrc40	0.246	9.46e-09	0.138348
CS8-1	Ash2l	0.441	1.45e-07	0.137852
CS8-1	Sapcd2	0.19	3.16e-13	0.137847
CS8-1	Pdlim1	0.508	0	0.137703
CS8-1	Prkag1	0.603	2.54e-11	0.137595
CS8-1	Txndc12	0.626	2.44e-12	0.137426
CS8-1	Calm4	0.196	0	0.137292
CS8-1	Pym1	0.341	0.00065731	0.137292
CS8-1	Itpripl1	0.229	2.25e-07	0.137249
CS8-1	Pcbp2	0.939	5.9e-08	0.137242
CS8-1	Mb21d1	0.151	1.33e-15	0.137043
CS8-1	Bicd2	0.385	1.49e-05	0.136968
CS8-1	Ripk3	0.257	1.11e-16	0.136809
CS8-1	Cstf3	0.307	0	0.136612
CS8-1	Alg13	0.246	0	0.136599
CS8-1	E2f6	0.302	1.57e-11	0.136418
CS8-1	Prpf38b	0.648	5.96e-09	0.136111
CS8-1	Adprh	0.687	0	0.136042
CS8-1	Mrfap1	0.978	0	0.135997
CS8-1	Ubr7	0.341	1.47e-12	0.135855
CS8-1	Sh3bp1	0.497	0	0.135853
CS8-1	Usp5	0.525	0	0.135758
CS8-1	Arl6ip4	0.592	6.66e-06	0.135663
CS8-1	Ccdc59	0.749	1.89e-15	0.135429
CS8-1	Sec23b	0.363	5.37e-10	0.13504
CS8-1	Chd3os	0.274	7.62e-13	0.134927
CS8-1	Fabp5	0.821	0	0.134705
CS8-1	Sdha	0.743	1.11e-16	0.13447
CS8-1	Tpgs2	0.43	6.77e-15	0.134398
CS8-1	Cntrob	0.196	6.8e-08	0.134384
CS8-1	Sart1	0.425	1.21e-07	0.134339
CS8-1	Pomgnt1	0.38	2.32e-08	0.134243
CS8-1	Sf1	0.631	1.54e-13	0.13419
CS8-1	Sfmbt1	0.268	0	0.134071
CS8-1	Dvl2	0.38	1.11e-16	0.133845
CS8-1	Emg1	0.799	6.61e-12	0.133771
CS8-1	Ranbp3	0.425	1.43e-06	0.133652
CS8-1	Rabl6	0.598	5.4e-07	0.133458
CS8-1	Luc7l3	0.654	1.11e-16	0.133379
CS8-1	Psmd2	0.749	0	0.133363
CS8-1	Nup205	0.246	2.27e-06	0.133275
CS8-1	Tcp11l1	0.251	1.98e-14	0.133101
CS8-1	Hist1h2af	0.134	6.44e-15	0.133037
CS8-1	Bola2	0.777	2.27e-08	0.13302
CS8-1	Mum1	0.475	4.81e-06	0.132998
CS8-1	Psma6	0.793	7.77e-16	0.132873
CS8-1	Fam177a	0.575	0	0.132709
CS8-1	Gsr	0.514	1.28e-14	0.132448
CS8-1	Rpp21	0.592	1.91e-10	0.132371
CS8-1	Tbl3	0.279	0.00023509	0.132199
CS8-1	Prkrip1	0.374	1.19e-06	0.131706
CS8-1	Fip1l1	0.553	2.57e-06	0.131612
CS8-1	Tomm20	0.95	0	0.131477
CS8-1	Arf2	0.408	1.52e-13	0.131402
CS8-1	Taf1	0.358	9.51e-14	0.131371
CS8-1	Fubp1	0.682	0	0.131275
CS8-1	Pacsin3	0.335	1.24e-08	0.131159
CS8-1	Snrpg	0.955	0	0.130944
CS8-1	Hnrnph1	0.844	4.95e-08	0.130941
CS8-1	Ahsa2	0.469	9.13e-05	0.13082
CS8-1	Klhl23	0.257	6.77e-15	0.130734
CS8-1	G2e3	0.257	2.66e-15	0.130395
CS8-1	Mastl	0.196	0	0.130369
CS8-1	Ublcp1	0.408	6.12e-13	0.130236
CS8-1	Gins3	0.156	0	0.130155
CS8-1	Ctnnbip1	0.592	0.0284812	0.129958
CS8-1	Stoml2	0.682	1.25e-11	0.129935
CS8-1	Nsrp1	0.458	0.00079727	0.129891
CS8-1	Stag2	0.508	1.41e-09	0.129635
CS8-1	Tmem14c	0.905	0	0.129344
CS8-1	Wapl	0.464	7.39e-06	0.12933
CS8-1	Prr11	0.196	0	0.129199
CS8-1	Ift74	0.464	1.18e-05	0.1285
CS8-1	Celf1	0.587	3.58e-06	0.128188
CS8-1	Hist1h1a	0.128	0	0.128099
CS8-1	Hmbs	0.525	0	0.12805
CS8-1	Mif	0.989	0	0.127833
CS8-1	Mrps15	0.626	0.00021101	0.127705
CS8-1	Sephs1	0.425	3.43e-10	0.127643
CS8-1	Mtbp	0.179	5.76e-05	0.127613
CS8-1	Tcf3	0.698	1.78e-14	0.127418
CS8-1	Zfp207	0.626	0.00077939	0.127415
CS8-1	Taf3	0.413	1.96e-11	0.127279
CS8-1	Cnot10	0.369	6.84e-05	0.127232
CS8-1	Nek2	0.168	0	0.127222
CS8-1	Atl3	0.38	3.35e-07	0.127141
CS8-1	Eif2b1	0.464	2.04e-06	0.127081
CS8-1	Recql	0.207	9.35e-08	0.127034
CS8-1	Vrk2	0.263	3.66e-07	0.12703
CS8-1	Smu1	0.503	2.35e-05	0.12703
CS8-1	Grb14	0.117	6.78e-08	0.126935
CS8-1	Tdp1	0.285	4.05e-05	0.126935
CS8-1	Pds5b	0.453	0.00134627	0.126824
CS8-1	Polr2m	0.849	1.17e-14	0.126474
CS8-1	Pfas	0.24	0.00052903	0.126444
CS8-1	Prpf31	0.553	0	0.126374
CS8-1	Ngdn	0.525	4.6e-09	0.126358
CS8-1	Hars	0.637	2.22e-16	0.126114
CS8-1	Atxn2l	0.486	2.83e-08	0.126075
CS8-1	Mrps22	0.302	2.46e-13	0.125749
CS8-1	Lin9	0.168	1.5e-10	0.125728
CS8-1	Xrcc5	0.302	0	0.125717
CS8-1	Brix1	0.43	3.19e-07	0.1257
CS8-1	Osgep	0.615	3.29e-11	0.125619
CS8-1	Pcbp4	0.615	0	0.125533
CS8-1	Hnrnpc	0.888	0	0.125506
CS8-1	B3galt6	0.352	0.00982616	0.125397
CS8-1	Oaz1	0.994	1.06e-09	0.125152
CS8-1	Letm1	0.453	1.07e-14	0.125008
CS8-1	Lage3	0.682	6.17e-07	0.124947
CS8-1	Cad	0.369	5.13e-10	0.124857
CS8-1	Fbl	0.894	0	0.124723
CS8-1	Apex1	0.542	1.35e-06	0.124396
CS8-1	Ndfip2	0.464	1.68e-06	0.124303
CS8-1	Adh5	0.67	7.89e-12	0.124225
CS8-1	4930524J08Rik	0.173	0	0.124177
CS8-1	Eftud2	0.441	2.59e-11	0.124011
CS8-1	Rprd1b	0.307	3.3e-10	0.123813
CS8-1	Sap30bp	0.363	0.00619298	0.123744
CS8-1	Ctcf	0.531	6.24e-09	0.123611
CS8-1	1110004F10Rik	0.821	0	0.123557
CS8-1	Sf3b3	0.514	2.13e-09	0.123515
CS8-1	Rbm10	0.341	1.49e-07	0.123399
CS8-1	0610009O20Rik	0.374	0.0136842	0.123342
CS8-1	Snrpd3	0.799	0	0.123266
CS8-1	Nup50	0.385	1.57e-10	0.12313
CS8-1	Espl1	0.156	0	0.123044
CS8-1	Gfra2	0.335	0	0.123024
CS8-1	Ppid	0.609	1.09e-14	0.122723
CS8-1	Dlat	0.436	0.00014685	0.122495
CS8-1	Pkn2	0.626	7.69e-06	0.122353
CS8-1	Gabpb1	0.285	9.46e-14	0.122353
CS8-1	Ccar1	0.62	0.00037456	0.122265
CS8-1	Ddx56	0.43	6.41e-08	0.122239
CS8-1	Paqr4	0.212	0	0.122195
CS8-1	Pnn	0.642	0	0.122136
CS8-1	Cpne2	0.268	8.53e-10	0.121816
CS8-1	Zcwpw1	0.196	0	0.121626
CS8-1	Bhlhb9	0.363	0	0.121596
CS8-1	Zmynd19	0.302	2.94e-07	0.121559
CS8-1	BC030867	0.14	1.73e-14	0.121072
CS8-1	Mrps23	0.547	2.56e-07	0.12101
CS8-1	Adss	0.626	3.13e-11	0.120684
CS8-1	Ddx1	0.715	1.9e-10	0.120684
CS8-1	Abhd17c	0.346	7.59e-09	0.120656
CS8-1	4930503L19Rik	0.184	4.29e-13	0.12043
CS8-1	Mid1ip1	0.43	7.59e-13	0.120421
CS8-1	Kif5b	0.793	0	0.120335
CS8-1	Cep164	0.52	1.33e-06	0.120325
CS8-1	Ifrd2	0.436	7.89e-13	0.120278
CS8-1	Agfg2	0.218	5.68e-09	0.120147
CS8-1	Aco2	0.648	3.88e-13	0.120047
CS8-1	Ormdl1	0.257	2.61e-14	0.120029
CS8-1	Klhdc2	0.693	0.00974654	0.119945
CS8-1	Wrap53	0.246	3.33e-06	0.119781
CS8-1	Parpbp	0.168	0	0.119736
CS8-1	Cmss1	0.251	4.96e-12	0.119703
CS8-1	Mfsd11	0.397	3.63e-07	0.119643
CS8-1	Terf1	0.279	1.73e-08	0.119502
CS8-1	Nop9	0.352	4.34e-09	0.119351
CS8-1	Ppwd1	0.212	0.0210067	0.119166
CS8-1	Smn1	0.419	0.00016605	0.118878
CS8-1	Prkar2b	0.296	2.57e-10	0.118508
CS8-1	Ptpn11	0.43	1.58e-10	0.118426
CS8-1	Fgf13	0.145	1.69e-10	0.118408
CS8-1	Cnih2	0.263	0	0.118366
CS8-1	Pop4	0.508	2.43e-11	0.118346
CS8-1	Cops5	0.665	1.34e-09	0.118342
CS8-1	Nup160	0.218	6e-15	0.118297
CS8-1	Srsf11	0.894	4.3e-09	0.118194
CS8-1	Banf1	0.911	0	0.118075
CS8-1	Pak1ip1	0.547	0.0016903	0.118026
CS8-1	Ccdc22	0.307	7.77e-16	0.118024
CS8-1	Psmd3	0.721	0	0.117966
CS8-1	Map4	0.771	0	0.117814
CS8-1	Babam1	0.587	6.25e-05	0.117811
CS8-1	AK010878	0.268	6.73e-09	0.117711
CS8-1	Atrx	0.743	0	0.117666
CS8-1	Elmo2	0.285	2.2e-10	0.11744
CS8-1	Tsg101	0.642	8.08e-05	0.117363
CS8-1	Apoo	0.363	1.21e-09	0.117342
CS8-1	Ccp110	0.19	2.66e-14	0.117337
CS8-1	Ccdc167	0.358	4.16e-09	0.117195
CS8-1	Uck2	0.369	3.01e-07	0.117195
CS8-1	Emc6	0.67	0.00110698	0.117094
CS8-1	Vprbp	0.235	6.8e-06	0.116656
CS8-1	Ppp2ca	0.832	0	0.116434
CS8-1	Idh3a	0.598	0	0.116202
CS8-1	Nup107	0.218	1.22e-15	0.116128
CS8-1	Dscr3	0.302	0.0415246	0.116013
CS8-1	Nfatc2ip	0.134	7.88e-09	0.115919
CS8-1	Hist2h2ac	0.134	2.41e-14	0.115859
CS8-1	Pot1a	0.207	1.19e-09	0.115742
CS8-1	Hmces	0.318	1.15e-11	0.115734
CS8-1	Med28	0.726	9.71e-05	0.115595
CS8-1	Rbm25	0.838	8.62e-14	0.115578
CS8-1	Smek1	0.374	0.00470611	0.115534
CS8-1	Mecr	0.318	5.79e-09	0.115399
CS8-1	Cetn3	0.838	1.11e-15	0.11535
CS8-1	C330006A16Rik	0.397	1.07e-05	0.115282
CS8-1	Rdx	0.899	0	0.115278
CS8-1	Spg7	0.391	0.0004653	0.115268
CS8-1	D2Wsu81e	0.408	2.78e-14	0.115242
CS8-1	Hspa9	0.793	2.11e-15	0.115216
CS8-1	Taf12	0.52	5.58e-09	0.115058
CS8-1	Rabep1	0.413	4.89e-10	0.114964
CS8-1	Acat2	0.553	0	0.114913
CS8-1	Mrto4	0.598	0	0.114725
CS8-1	Qdpr	0.441	1.11e-16	0.114483
CS8-1	Khdrbs1	0.827	0	0.114378
CS8-1	Tubgcp4	0.341	1.33e-15	0.114289
CS8-1	Ssx2ip	0.246	5.83e-08	0.113789
CS8-1	Cars2	0.291	6.41e-13	0.113776
CS8-1	Cars	0.413	2.36e-12	0.113689
CS8-1	Tbpl1	0.413	3.36e-09	0.113432
CS8-1	Wbscr22	0.508	0	0.113428
CS8-1	Rad1	0.263	1.71e-14	0.113428
CS8-1	Ahcy	0.212	3.57e-11	0.113428
CS8-1	Ap1s1	0.709	0	0.113428
CS8-1	Cspp1	0.363	0.00350671	0.11306
CS8-1	Fbxo7	0.207	7.98e-06	0.113038
CS8-1	Anp32a	0.81	0	0.112677
CS8-1	Trmt2a	0.335	0.0218027	0.11259
CS8-1	Pih1d1	0.547	6.62e-06	0.112566
CS8-1	BC055324	0.145	1.11e-16	0.11238
CS8-1	Ccm2	0.486	0.00078822	0.112151
CS8-1	Nolc1	0.631	1.4e-14	0.11212
CS8-1	Fndc4	0.62	6.14e-10	0.112029
CS8-1	Pfdn2	0.771	3.11e-13	0.111964
CS8-1	Hax1	0.575	0.00040472	0.111938
CS8-1	Nutf2	0.363	3.64e-09	0.111901
CS8-1	Mob4	0.525	0.00018085	0.111762
CS8-1	Map2k1	0.469	4.48e-06	0.111758
CS8-1	Usp48	0.503	3.33e-16	0.1117
CS8-1	Trim37	0.229	1.12e-14	0.111658
CS8-1	Mrpl46	0.385	3.28e-13	0.111515
CS8-1	Atpaf2	0.279	4.59e-07	0.111339
CS8-1	Dcbld1	0.19	0	0.111116
CS8-1	Rela	0.464	0.00023432	0.111105
CS8-1	Haus6	0.168	0	0.111062
CS8-1	Bex2	0.101	3.07e-07	0.110836
CS8-1	Evc	0.285	9.72e-11	0.110785
CS8-1	Zc3h14	0.531	8.24e-14	0.110766
CS8-1	Rrnad1	0.263	7.34e-07	0.110655
CS8-1	Syne2	0.246	6.52e-10	0.110624
CS8-1	Taf15	0.43	1.02e-09	0.110583
CS8-1	Map2k3	0.57	8.08e-06	0.110551
CS8-1	Inip	0.19	4.2e-09	0.110447
CS8-1	Rdm1	0.508	7.78e-09	0.110427
CS8-1	Psmc5	0.737	0	0.110384
CS8-1	Isca2	0.453	5.16e-06	0.110337
CS8-1	Gars	0.76	0	0.110228
CS8-1	Srsf6	0.866	0	0.110044
CS8-1	Slc43a3	0.408	0	0.109992
CS8-1	1810022K09Rik	0.743	0.0002776	0.109991
CS8-1	Bola1	0.531	1.1e-05	0.109931
CS8-1	D030056L22Rik	0.363	3.58e-13	0.10964
CS8-1	Spidr	0.229	2.22e-16	0.109612
CS8-1	Gsk3a	0.453	0.0305768	0.109534
CS8-1	Hspbp1	0.358	4.65e-05	0.109515
CS8-1	Spata6	0.263	7.28e-12	0.109502
CS8-1	Psmd7	0.899	0	0.109463
CS8-1	Pdap1	0.911	0	0.109218
CS8-1	Nup188	0.246	0.00155553	0.109127
CS8-1	Cstf2	0.223	0.0100582	0.108984
CS8-1	Commd3	0.737	1.41e-13	0.108944
CS8-1	Mob2	0.48	1.02e-08	0.108902
CS8-1	Dyrk1a	0.33	1.96e-05	0.108767
CS8-1	Nsun5	0.24	0.0166865	0.108703
CS8-1	Pdcd10	0.603	3.02e-14	0.108605
CS8-1	Zgrf1	0.134	0	0.10856
CS8-1	Vps16	0.341	4.49e-13	0.108549
CS8-1	Slc25a51	0.52	3.33e-16	0.108441
CS8-1	Poldip3	0.408	7.05e-07	0.108428
CS8-1	Acd	0.531	1.56e-07	0.108295
CS8-1	Luzp1	0.592	0.0238502	0.108008
CS8-1	Ssbp1	0.659	8.46e-14	0.108008
CS8-1	Slc25a3	0.972	1.37e-13	0.107965
CS8-1	Pidd1	0.117	0	0.107945
CS8-1	Cox7c	0.978	3.49e-13	0.107862
CS8-1	Smim12	0.408	1.62e-08	0.107741
CS8-1	Rev1	0.263	1.49e-09	0.107637
CS8-1	Cyth2	0.598	1.3e-10	0.107631
CS8-1	Taf5	0.201	1.12e-12	0.107573
CS8-1	Ythdf2	0.391	4.45e-06	0.107512
CS8-1	Got1	0.324	0	0.10747
CS8-1	Actr1a	0.57	1.82e-14	0.107422
CS8-1	Lsm14a	0.615	8.89e-08	0.10739
CS8-1	Coq6	0.302	9.92e-06	0.107349
CS8-1	Zwint	0.536	0	0.107254
CS8-1	Snw1	0.642	6.66e-16	0.10725
CS8-1	Cdc5l	0.648	0	0.107227
CS8-1	Dcps	0.531	1.63e-08	0.107178
CS8-1	Mtch2	0.693	0	0.107146
CS8-1	Wdr18	0.475	4.39e-12	0.106977
CS8-1	Ivd	0.296	6.27e-07	0.106963
CS8-1	Dna2	0.117	0	0.106898
CS8-1	Psme3	0.486	7.47e-09	0.106871
CS8-1	Kansl2	0.503	7.18e-08	0.106828
CS8-1	Fancl	0.229	1.15e-08	0.106754
CS8-1	Bag6	0.603	0.00029401	0.106469
CS8-1	Gmpr2	0.453	4.25e-13	0.106435
CS8-1	Gfra4	0.369	0.00662313	0.106234
CS8-1	Tial1	0.581	4.32e-10	0.106229
CS8-1	Aimp2	0.587	1.89e-15	0.106124
CS8-1	Hist1h2ab	0.123	0	0.106115
CS8-1	Mid1	0.385	1.34e-14	0.106076
CS8-1	Hist1h2bb	0.128	0	0.10603
CS8-1	Vdac1	0.922	0	0.105904
CS8-1	Gar1	0.642	6.38e-13	0.105805
CS8-1	Haus3	0.201	1.27e-08	0.105561
CS8-1	Ccdc77	0.19	1.14e-06	0.105364
CS8-1	Exosc9	0.285	0	0.105331
CS8-1	Hnrnph3	0.48	1.34e-10	0.105318
CS8-1	Aifm1	0.296	3.99e-07	0.105298
CS8-1	Ube2d2a	0.849	1.11e-16	0.105265
CS8-1	Ubac1	0.475	1.54e-13	0.105211
CS8-1	Strn4	0.559	6.31e-07	0.105117
CS8-1	Cd2bp2	0.436	0.00154645	0.105097
CS8-1	Cdc37	0.855	0	0.105005
CS8-1	Rad54b	0.106	3.22e-10	0.104977
CS8-1	Xpo4	0.279	1.04e-09	0.104954
CS8-1	Emp2	0.592	3.5e-05	0.10482
CS8-1	Ttll12	0.285	1.51e-05	0.104759
CS8-1	Lypla1	0.402	1.22e-09	0.104697
CS8-1	Erlin1	0.223	1.17e-05	0.104656
CS8-1	Ugp2	0.654	2.22e-16	0.104567
CS8-1	Rnf157	0.212	0.00470249	0.1045
CS8-1	Atf1	0.469	8.65e-09	0.104417
CS8-1	Tyro3	0.184	1.11e-16	0.104332
CS8-1	Glipr2	0.363	0	0.104313
CS8-1	Pcmt1	0.687	3.22e-15	0.104169
CS8-1	Arhgap10	0.408	5.66e-15	0.104143
CS8-1	Atp5g3	0.939	0	0.10407
CS8-1	Tubgcp3	0.218	1.07e-07	0.104066
CS8-1	Asns	0.464	0	0.10395
CS8-1	Kpna4	0.413	8.28e-08	0.103926
CS8-1	Pex11b	0.369	0.00616119	0.103859
CS8-1	Sptssa	0.849	0	0.103785
CS8-1	Gm10094	0.352	4.78e-05	0.10371
CS8-1	Gle1	0.475	6.51e-06	0.103698
CS8-1	Pfkl	0.542	8.49e-11	0.103534
CS8-1	Deptor	0.128	0.00038745	0.103422
CS8-1	Tjap1	0.38	2.39e-05	0.10333
CS8-1	Dhx16	0.307	0.0164633	0.103276
CS8-1	Cltb	0.659	2.99e-06	0.103248
CS8-1	Abhd12	0.453	4.99e-06	0.103207
CS8-1	Lamtor3	0.642	0	0.103184
CS8-1	Tube1	0.106	1.11e-16	0.103104
CS8-1	Wdr75	0.291	1.27e-07	0.103089
CS8-1	Smyd4	0.201	3.81e-13	0.10308
CS8-1	Dars	0.531	0.00045416	0.103066
CS8-1	Sart3	0.291	1.42e-08	0.103066
CS8-1	Pgls	0.899	0.00373425	0.103002
CS8-1	Akap8	0.425	2.06e-11	0.102989
CS8-1	Tbc1d19	0.274	5.57e-08	0.102929
CS8-1	Nbn	0.235	2.88e-05	0.102924
CS8-1	Rbm17	0.726	0.00020414	0.102908
CS8-1	Gdi2	0.944	4.42e-11	0.102816
CS8-1	Thoc3	0.514	4.03e-09	0.102763
CS8-1	Phf6	0.274	4.44e-16	0.102664
CS8-1	Vta1	0.385	0.00560895	0.102662
CS8-1	Ndufa10	0.793	6.66e-16	0.102618
CS8-1	Mrpl2	0.57	1.35e-11	0.102516
CS8-1	Btf3l4	0.676	0.00163976	0.102391
CS8-1	Reep1	0.235	0	0.102389
CS8-1	Sass6	0.168	0	0.102198
CS8-1	Ewsr1	0.771	0	0.10203
CS8-1	Ncln	0.564	7.01e-09	0.101698
CS8-1	Rock1	0.631	0	0.101535
CS8-1	Hs2st1	0.464	0.00089853	0.101423
CS8-1	Htt	0.291	7.92e-06	0.101307
CS8-1	Nans	0.732	0	0.101183
CS8-1	D10Wsu102e	0.302	1.09e-09	0.101158
CS8-1	Rogdi	0.268	0.00024794	0.101134
CS8-1	Nfyc	0.419	0.00201256	0.101093
CS8-1	Upf3b	0.419	4.02e-05	0.10105
CS8-1	Usp14	0.52	0	0.100889
CS8-1	Aida	0.564	0	0.100881
CS8-1	Ogdh	0.581	0	0.100859
CS8-1	Egfl7	0.263	0.00065586	0.10085
CS8-1	Rbmx	0.413	0	0.100736
CS8-1	Slc1a5	0.402	1.99e-12	0.100736
CS8-1	Odf2l	0.207	5.35e-05	0.100516
CS8-1	Mybl1	0.112	5.77e-15	0.100424
CS8-1	Cab39l	0.296	1.72e-07	0.100387
CS8-1	Traf2	0.257	6.69e-06	0.100346
CS8-1	Smarcb1	0.715	0	0.100241
CS8-1	Trmt6	0.296	7.05e-07	0.100167
CS8-1	Aspscr1	0.475	0.0135694	0.100097
CS8-1	Ints10	0.24	4.33e-09	0.100097
CS8-2	Ptx4	0.719	0	0.73012
CS8-2	Ramp2	0.915	0	0.721057
CS8-2	Hhip	0.837	0	0.690667
CS8-2	Cav1	0.725	0	0.607233
CS8-2	Prnp	0.797	0	0.459229
CS8-2	Tppp3	0.935	0	0.441725
CS8-2	Fhl1	0.935	0	0.435504
CS8-2	Dpt	0.627	0	0.409173
CS8-2	Erg	0.614	0	0.391041
CS8-2	Cd34	0.935	0	0.376123
CS8-2	Thbs3	0.908	0	0.355062
CS8-2	Jund	0.993	0	0.343889
CS8-2	Txndc5	0.974	0	0.314396
CS8-2	Creb5	0.791	0	0.295179
CS8-2	Stxbp6	0.373	0	0.285329
CS8-2	Sfr1	0.954	0	0.279233
CS8-2	Lpar1	0.784	0	0.275342
CS8-2	Net1	0.654	0	0.274846
CS8-2	Mgst3	0.915	0	0.27079
CS8-2	Ecm2	0.497	0	0.259602
CS8-2	Col15a1	0.484	0	0.258854
CS8-2	Plppr4	0.444	0	0.254175
CS8-2	Myadm	0.869	0	0.252924
CS8-2	Aig1	0.556	0	0.252562
CS8-2	Hspb8	0.438	0	0.251564
CS8-2	Tgfbi	0.908	0	0.24867
CS8-2	Anxa11	0.582	0	0.237248
CS8-2	Adamts8	0.34	0	0.236559
CS8-2	Nov	0.621	0	0.228541
CS8-2	Tsc22d1	0.98	0	0.22582
CS8-2	Alx1	0.647	0	0.216901
CS8-2	Rabgap1l	0.549	0	0.216684
CS8-2	Palld	0.843	0	0.216319
CS8-2	Itgb5	0.928	0	0.21065
CS8-2	Nkd1	0.654	0	0.210107
CS8-2	Sirpa	0.477	0	0.202757
CS8-2	Col4a1	0.739	0	0.193868
CS8-2	Uhrf2	0.621	0	0.193649
CS8-2	Thsd4	0.608	0	0.187532
CS8-2	St3gal1	0.516	0	0.184798
CS8-2	Ccdc91	0.562	0	0.184515
CS8-2	Sdpr	0.235	0	0.176556
CS8-2	Mbnl2	0.922	0	0.175631
CS8-2	Arpc2	0.954	0	0.174492
CS8-2	Pik3r1	0.601	0	0.17414
CS8-2	Tmem198b	0.444	0	0.166236
CS8-2	Adgrg2	0.32	0	0.165998
CS8-2	Vim	1	0	0.165572
CS8-2	Dkk3	0.922	0	0.162129
CS8-2	Ifi27l2a	0.294	0	0.161907
CS8-2	Enpp1	0.673	0	0.157206
CS8-2	Arid5b	0.575	0	0.156948
CS8-2	Camk1d	0.425	0	0.156948
CS8-2	F2r	0.353	0	0.15319
CS8-2	Gas1	0.817	0	0.149831
CS8-2	Hmcn1	0.549	0	0.148075
CS8-2	Duoxa1	0.275	0	0.147144
CS8-2	Capns2	0.15	0	0.146253
CS8-2	Rasl10a	0.124	3.13e-14	0.146019
CS8-2	Sgms1	0.542	0	0.139616
CS8-2	Agpat4	0.621	0	0.139506
CS8-2	Glud1	0.791	0	0.135513
CS8-2	Sntb2	0.549	0	0.135347
CS8-2	Hpcal1	0.582	1.36e-13	0.130897
CS8-2	Sh3bgrl3	0.948	0	0.127599
CS8-2	Rxrg	0.209	0	0.126489
CS8-2	Rgs10	0.418	0	0.124817
CS8-2	Mrgprf	0.392	0	0.124687
CS8-2	Ptpn1	0.418	1.31e-08	0.122918
CS8-2	Manea	0.255	5.83e-12	0.122881
CS8-2	Fam134b	0.51	0	0.120936
CS8-2	Kcne4	0.418	0	0.119953
CS8-2	Adamtsl5	0.451	0	0.115821
CS8-2	Tubb2a	0.719	0	0.113576
CS8-2	Ncald	0.255	0	0.112483
CS8-2	Pthlh	0.497	0	0.111456
CS8-2	Sulf2	0.941	0	0.110047
CS8-2	6030419C18Rik	0.248	0	0.109414
CS8-2	Ptms	0.987	0	0.107964
CS8-2	Tram2	0.359	0.0043085	0.105072
CS8-2	2010111I01Rik	0.523	0	0.104943
CS8-2	Ece1	0.503	0	0.104594
CS8-2	Med25	0.641	0	0.104084
CS8-2	Eng	0.477	1.48e-14	0.104031
CS8-2	Crip1	1	0	0.100629
CS8-3	Col6a3	1	0	0.360719
CS8-3	Tnc	0.988	0	0.35874
CS8-3	Aqp1	0.723	0	0.349074
CS8-3	Lrrc15	0.716	0	0.346972
CS8-3	Hmgcs1	0.621	0	0.297936
CS8-3	S100a4	0.626	0	0.296818
CS8-3	Acta2	0.85	0	0.292261
CS8-3	S100a6	0.96	0	0.285805
CS8-3	Aldoa	0.978	0	0.242879
CS8-3	Sqle	0.561	0	0.240456
CS8-3	Tspo	0.728	0	0.240055
CS8-3	Postn	0.95	0	0.236031
CS8-3	Sh3pxd2a	0.788	0	0.228979
CS8-3	Tnn	0.988	0	0.224085
CS8-3	Mafb	0.584	0	0.216476
CS8-3	Tmed9	0.97	0	0.209297
CS8-3	Kcnn4	0.486	0	0.1908
CS8-3	Plaur	0.594	0	0.190628
CS8-3	Plod2	0.771	0	0.187499
CS8-3	Smim15	0.641	0	0.184972
CS8-3	Cyp51	0.559	0	0.184248
CS8-3	Fdps	0.753	0	0.183777
CS8-3	Sfn	0.127	4.84e-07	0.180096
CS8-3	Evi2a	0.254	0	0.173661
CS8-3	Vcl	0.713	0	0.172883
CS8-3	Hsp90b1	0.99	0	0.169524
CS8-3	Myl6	0.998	0	0.16822
CS8-3	Anpep	0.586	0	0.16776
CS8-3	Idi1	0.384	1.63e-11	0.167126
CS8-3	Snap23	0.566	3.82e-14	0.165265
CS8-3	Cnn3	0.968	0	0.164411
CS8-3	Vasp	0.599	0	0.162382
CS8-3	Srpx2	0.746	0	0.160946
CS8-3	S100a10	1	0	0.159917
CS8-3	Tnfaip6	0.731	0	0.156972
CS8-3	Txn1	0.988	0	0.156408
CS8-3	Calm1	0.95	0	0.151694
CS8-3	Tmed2	0.96	0	0.145305
CS8-3	Plp2	0.92	0	0.144303
CS8-3	Bcat1	0.431	0	0.142134
CS8-3	Tmed10	0.97	0	0.141181
CS8-3	Lgals1	1	0	0.139245
CS8-3	Lrrc59	0.843	0	0.139183
CS8-3	Pdia6	0.983	0	0.13551
CS8-3	Ndufa4l2	0.988	0	0.134443
CS8-3	Cyp20a1	0.641	0	0.133945
CS8-3	Ndrg1	0.613	0	0.132705
CS8-3	Anxa1	0.87	0	0.132449
CS8-3	Mrps36	0.661	0	0.132036
CS8-3	P4hb	0.975	0	0.130849
CS8-3	Stmn4	0.247	0	0.130082
CS8-3	Crispld2	0.825	0	0.127457
CS8-3	Snd1	0.673	0	0.125976
CS8-3	Llph	0.621	2e-15	0.125063
CS8-3	Lrrc17	0.865	0	0.122526
CS8-3	Flna	0.838	0	0.122322
CS8-3	Fgfr2	0.761	0	0.121925
CS8-3	Dhcr24	0.332	0	0.119919
CS8-3	Mrpl54	0.8	1.11e-16	0.118349
CS8-3	Mydgf	0.898	0	0.116957
CS8-3	Sec61b	0.978	0	0.116926
CS8-3	Mvd	0.287	4.4e-07	0.116397
CS8-3	Hspa5	0.995	0	0.115812
CS8-3	Kdelr3	0.9	0	0.114244
CS8-3	Ufm1	0.708	0	0.112934
CS8-3	Actg1	1	0	0.111498
CS8-3	Gng2	0.394	0	0.106358
CS8-3	Olfml2b	0.668	0	0.105259
CS8-3	1810011O10Rik	0.264	0	0.10511
CS8-3	Rras2	0.489	3.55e-14	0.10507
CS8-3	Sc5d	0.294	7.02e-10	0.103417
CS8-3	Morf4l2	0.975	0	0.102979
CS8-3	Arf1	0.973	0	0.101757
CS8-4	Sostdc1	0.355	0	0.312337
CS8-4	Pdlim2	0.657	0	0.209698
CS8-4	Mest	0.96	0	0.208224
CS8-4	Igfbp7	0.824	0	0.165176
CS8-4	Nog	0.397	2.78e-15	0.15074
CS8-4	Rplp2	1	0	0.115891
CS8-4	Chrdl1	0.24	5.4e-11	0.112644
CS8-4	Aspn	0.996	0	0.110644
CS8-4	Prss12	0.78	0	0.108927
CS8-4	Calm5	0.118	6.51e-12	0.104568
CS8-4	Rps19	1	0	0.101093
CS8-5	Mmp13	0.529	0	1.18587
CS8-5	Gpx3	0.747	0	1.09748
CS8-5	Serpine2	0.823	0	0.669204
CS8-5	Cp	0.399	0	0.554551
CS8-5	Fap	0.839	0	0.378783
CS8-5	Olfml3	0.984	0	0.355594
CS8-5	44443	0.379	0	0.338089
CS8-5	Alpl	0.96	0	0.323908
CS8-5	Lum	0.998	0	0.299738
CS8-5	Epdr1	0.7	0	0.232156
CS8-5	Podnl1	0.372	0	0.220204
CS8-5	Pak1	0.482	0	0.219977
CS8-5	Ccl2	0.321	3.71e-11	0.203418
CS8-5	Socs1	0.448	1.11e-14	0.190441
CS8-5	Nrp2	0.85	0	0.175494
CS8-5	Tnfsf11	0.262	0	0.171427
CS8-5	Fam63b	0.57	0	0.167783
CS8-5	Fgfr3	0.377	0	0.165535
CS8-5	Snap47	0.536	0	0.16491
CS8-5	Socs3	0.87	0	0.161889
CS8-5	Sfrp4	0.186	7.42e-14	0.161405
CS8-5	Wif1	0.823	0	0.152853
CS8-5	Runx2	0.747	0	0.151129
CS8-5	Gng11	0.623	0	0.15034
CS8-5	Vasn	0.666	8.33e-15	0.12959
CS8-5	Errfi1	0.572	1.53e-09	0.128987
CS8-5	Ppfibp2	0.401	0	0.122731
CS8-5	S1pr1	0.417	0	0.122682
CS8-5	Sdc2	0.841	0	0.118068
CS8-5	Ccdc12	0.697	0	0.117759
CS8-5	Dlx6	0.46	0	0.112696
CS8-5	Tpm1	0.935	0	0.109656
CS8-5	Ifitm1	0.498	0	0.108908
CS8-5	Lcp2	0.13	4.69e-10	0.104732
CS8-5	Cebpb	0.471	4.5e-06	0.104555
CS8-5	Tle2	0.327	2.81e-06	0.101093
CS8-6	1500015O10Rik	0.989	0	2.03064
CS8-6	Rbp1	0.975	0	1.86533
CS8-6	Col14a1	0.975	0	1.83188
CS8-6	Nppc	0.901	0	1.76465
CS8-6	Atp1b1	0.884	0	1.75411
CS8-6	Fxyd5	0.975	0	1.57525
CS8-6	Itih5	0.831	0	1.45514
CS8-6	Htra3	0.908	0	1.23904
CS8-6	Cxcl12	0.71	0	1.12708
CS8-6	Apoe	0.921	0	1.12146
CS8-6	Shisa3	0.82	0	1.06701
CS8-6	Cpz	0.952	0	1.06656
CS8-6	Vcan	0.908	0	1.03877
CS8-6	Bace2	0.613	0	1.02847
CS8-6	Slc38a2	0.935	0	0.994186
CS8-6	Itm2a	1	0	0.915848
CS8-6	Cat	0.894	0	0.901215
CS8-6	Mdk	0.972	0	0.893429
CS8-6	Gja1	0.912	0	0.868877
CS8-6	Plpp3	0.96	0	0.858097
CS8-6	Mfap2	1	0	0.856615
CS8-6	Dcn	0.993	0	0.84767
CS8-6	Col16a1	0.989	0	0.843976
CS8-6	Adamts1	0.813	0	0.833119
CS8-6	Foxd1	0.731	0	0.830532
CS8-6	Igfbp6	0.604	0	0.810862
CS8-6	Tmsb4x	1	0	0.79333
CS8-6	Slc16a1	0.673	0	0.789525
CS8-6	Mpp6	0.819	0	0.778121
CS8-6	Gm12840	0.514	0	0.769835
CS8-6	Cpxm1	0.85	0	0.769035
CS8-6	Htra1	0.974	0	0.760116
CS8-6	Foxc1	0.775	0	0.738155
CS8-6	Wfdc1	0.511	0	0.724391
CS8-6	Cldn11	0.375	0	0.714613
CS8-6	Agtr2	0.532	0	0.70512
CS8-6	Aebp1	0.986	0	0.69818
CS8-6	Tmem176b	0.972	0	0.695347
CS8-6	Slc23a2	0.637	0	0.693292
CS8-6	Sesn3	0.819	0	0.685594
CS8-6	Rassf2	0.859	0	0.68413
CS8-6	Mfap5	0.577	0	0.680708
CS8-6	Foxp1	0.915	0	0.671889
CS8-6	S100b	0.651	0	0.671625
CS8-6	Gaa	0.907	0	0.671366
CS8-6	Ank2	0.755	0	0.667648
CS8-6	Dhrs3	0.746	0	0.667122
CS8-6	Crispld1	0.602	0	0.66239
CS8-6	Bsg	0.995	0	0.655156
CS8-6	G0s2	0.472	0	0.652463
CS8-6	Fmo1	0.866	0	0.650613
CS8-6	Islr	0.93	0	0.64071
CS8-6	Scara5	0.407	0	0.636844
CS8-6	Calml4	0.673	0	0.632465
CS8-6	Rhob	0.854	0	0.625873
CS8-6	Mgp	1	0	0.621864
CS8-6	Adamts2	0.958	0	0.596386
CS8-6	Cpq	0.78	0	0.592163
CS8-6	Mfap4	0.996	0	0.584742
CS8-6	Nid2	0.741	0	0.583888
CS8-6	Marcks	0.982	0	0.580974
CS8-6	Gstm5	0.887	0	0.579292
CS8-6	Slc12a2	0.713	0	0.567915
CS8-6	Ergic3	0.926	0	0.565945
CS8-6	Mia	0.634	0	0.550872
CS8-6	Fbln1	0.991	0	0.550366
CS8-6	Cited1	0.423	0	0.547346
CS8-6	Cilp2	0.375	0	0.543723
CS8-6	Lamb2	0.739	0	0.542057
CS8-6	Entpd2	0.426	0	0.541716
CS8-6	Gnas	1	0	0.538274
CS8-6	Scn1b	0.757	0	0.533398
CS8-6	Ctsl	0.989	0	0.525371
CS8-6	Matn4	0.604	0	0.525319
CS8-6	Ltbp2	0.764	0	0.513883
CS8-6	Fuca1	0.854	0	0.510366
CS8-6	Plod1	0.768	0	0.509592
CS8-6	Acan	0.766	0	0.509226
CS8-6	Slc16a9	0.393	0	0.505763
CS8-6	Hes1	0.85	0	0.504217
CS8-6	Vwc2	0.516	0	0.503163
CS8-6	Cd82	0.669	0	0.501783
CS8-6	Slc47a1	0.317	0	0.499201
CS8-6	Hexa	0.85	0	0.491754
CS8-6	Adamts5	0.766	0	0.49173
CS8-6	Man2b1	0.68	0	0.491372
CS8-6	Mrc2	0.827	0	0.488697
CS8-6	Slc5a6	0.368	0	0.487169
CS8-6	Ifi30	0.75	0	0.486679
CS8-6	Cst3	0.988	0	0.481808
CS8-6	Prmt8	0.438	0	0.479305
CS8-6	Nrxn1	0.394	0	0.479263
CS8-6	Fcgrt	0.949	0	0.478411
CS8-6	Laptm4a	0.996	0	0.470371
CS8-6	Smim1	0.412	0	0.469038
CS8-6	Cd302	0.792	0	0.464755
CS8-6	Hspb1	0.518	0	0.463833
CS8-6	Clec11a	0.979	0	0.460244
CS8-6	Lrpap1	0.868	0	0.458127
CS8-6	Slit2	0.572	0	0.456283
CS8-6	Khk	0.53	0	0.455881
CS8-6	Gpha2	0.491	0	0.454184
CS8-6	Ntrk3	0.361	0	0.453631
CS8-6	Tspan13	0.31	0	0.452508
CS8-6	Stbd1	0.479	0	0.451345
CS8-6	Ces2g	0.333	0	0.451165
CS8-6	Tspan11	0.868	0	0.45071
CS8-6	Ttyh3	0.775	0	0.449905
CS8-6	Maf	0.815	0	0.44589
CS8-6	Lamp2	0.931	0	0.445246
CS8-6	Ctsk	0.968	0	0.445034
CS8-6	Tmem86a	0.438	0	0.444553
CS8-6	Foxc2	0.398	0	0.443831
CS8-6	Cd248	0.639	0	0.438813
CS8-6	Cdkn1c	1	0	0.435375
CS8-6	Nenf	0.965	0	0.42599
CS8-6	Mgst1	0.28	0	0.424935
CS8-6	Nfe2l2	0.583	0	0.420012
CS8-6	Foxp2	0.917	0	0.419972
CS8-6	Ctsd	0.968	0	0.419501
CS8-6	Lgi2	0.486	0	0.418543
CS8-6	Slc6a6	0.762	0	0.415894
CS8-6	Mt1	0.604	0	0.410333
CS8-6	Pbx1	0.861	0	0.407245
CS8-6	Sox9	0.481	0	0.406604
CS8-6	Angptl4	0.553	0	0.406478
CS8-6	Acp5	0.599	0	0.405465
CS8-6	Akap12	0.901	0	0.398169
CS8-6	Col3a1	1	0	0.397809
CS8-6	Epyc	0.357	0	0.397526
CS8-6	Fgl2	0.342	0	0.394011
CS8-6	Tmed3	0.947	0	0.392351
CS8-6	Tenm3	0.87	0	0.391011
CS8-6	Rarres1	0.305	0	0.389003
CS8-6	Tmeff2	0.289	0	0.385963
CS8-6	Mpped2	0.773	0	0.383211
CS8-6	Vkorc1	0.965	0	0.379951
CS8-6	Lmo4	0.931	0	0.378367
CS8-6	Adamts17	0.621	0	0.37732
CS8-6	Ntrk2	0.445	0	0.376225
CS8-6	C1qtnf4	0.701	0	0.373435
CS8-6	Erp29	0.965	0	0.373374
CS8-6	Lrp10	0.695	0	0.372139
CS8-6	Ddr2	0.768	0	0.372049
CS8-6	Sox4	0.75	0	0.36999
CS8-6	Tmem100	0.576	0	0.36897
CS8-6	Six1	0.713	0	0.363608
CS8-6	Itgbl1	0.838	0	0.363143
CS8-6	Nfia	0.87	0	0.361596
CS8-6	Itih2	0.361	0	0.360812
CS8-6	Hspa1a	0.421	0	0.359376
CS8-6	Gm2a	0.669	0	0.358449
CS8-6	Bri3	0.9	0	0.358347
CS8-6	Cxcl16	0.389	0	0.356229
CS8-6	Bnc2	0.625	0	0.352714
CS8-6	Il33	0.382	0	0.352039
CS8-6	Pld3	0.806	0	0.351733
CS8-6	Bmp1	0.815	0	0.35146
CS8-6	S100a1	0.643	0	0.350331
CS8-6	Cnpy2	0.945	0	0.349082
CS8-6	Uap1l1	0.489	0	0.347025
CS8-6	Scube3	0.405	0	0.344477
CS8-6	Cyba	0.917	1.06e-08	0.343117
CS8-6	Crtap	0.91	0	0.339833
CS8-6	Kcnq1ot1	0.97	0	0.335746
CS8-6	Lypd2	0.176	0	0.335214
CS8-6	Slc52a3	0.313	0	0.335174
CS8-6	Adamts15	0.296	0	0.33481
CS8-6	Stom	0.43	0	0.334682
CS8-6	Slc26a2	0.371	0	0.333768
CS8-6	Sgk1	0.442	0	0.332198
CS8-6	Cygb	0.688	0	0.331319
CS8-6	Prss23	0.512	0	0.329321
CS8-6	Fut8	0.602	0	0.328737
CS8-6	Ctsb	0.951	2.22e-16	0.327715
CS8-6	Gdf10	0.611	0	0.32748
CS8-6	Crym	0.306	0	0.325896
CS8-6	Hexb	0.836	0	0.325162
CS8-6	Ptp4a2	0.891	0	0.323987
CS8-6	Dfna5	0.544	0	0.323013
CS8-6	Fkbp9	0.963	0	0.32145
CS8-6	Txnip	0.796	0	0.320969
CS8-6	Lhfpl2	0.585	0	0.320915
CS8-6	Snx2	0.768	0	0.320569
CS8-6	Smpdl3a	0.771	0	0.31671
CS8-6	Ptpru	0.496	0	0.315683
CS8-6	Nrk	0.817	0	0.31485
CS8-6	Zcchc24	0.572	0	0.313916
CS8-6	Slc38a1	0.449	0	0.313179
CS8-6	Thbd	0.405	0	0.311396
CS8-6	Lsmem1	0.303	0	0.311224
CS8-6	Slc4a8	0.333	0	0.311
CS8-6	Stra6	0.211	0	0.31081
CS8-6	Fmod	0.852	0	0.310696
CS8-6	Mrap	0.268	0	0.31034
CS8-6	Ltbp3	0.87	0	0.309949
CS8-6	Clip4	0.405	0	0.309682
CS8-6	Rab3il1	0.609	0	0.307664
CS8-6	Ifrd1	0.6	0	0.307514
CS8-6	Fuca2	0.408	0	0.306872
CS8-6	Oat	0.93	0	0.303728
CS8-6	Six2	0.669	0	0.302581
CS8-6	C1qtnf2	0.864	0	0.302008
CS8-6	Stk39	0.375	0	0.298515
CS8-6	Plce1	0.377	0	0.295845
CS8-6	Ftl1	1	0	0.293106
CS8-6	Gulp1	0.475	0	0.292808
CS8-6	Ctsf	0.732	0	0.292273
CS8-6	Serpinb1a	0.292	0	0.291588
CS8-6	Ctsh	0.685	0	0.290938
CS8-6	Ogn	0.975	0	0.2904
CS8-6	Tmem176a	0.792	0	0.289836
CS8-6	Erlec1	0.768	0	0.28864
CS8-6	Naglu	0.47	9.33e-13	0.286184
CS8-6	Pdia5	0.653	0	0.285225
CS8-6	Gap43	0.479	0	0.28464
CS8-6	Selm	0.979	0	0.284124
CS8-6	Pgrmc1	0.901	0	0.283969
CS8-6	Slc35g1	0.261	0	0.283418
CS8-6	Emilin1	0.919	0	0.282322
CS8-6	Slc4a10	0.188	0	0.281791
CS8-6	Tgfbr3	0.507	0	0.281488
CS8-6	Cdh5	0.262	0	0.280743
CS8-6	Daam2	0.468	0	0.279176
CS8-6	Scarb2	0.532	0	0.274848
CS8-6	Cox6b2	0.732	0	0.274751
CS8-6	Rcn3	0.998	0	0.274212
CS8-6	Pcdh7	0.606	0	0.273502
CS8-6	Csgalnact1	0.282	0	0.273431
CS8-6	Gm20186	0.292	0	0.272349
CS8-6	Creg1	0.695	7.77e-16	0.270984
CS8-6	Car13	0.287	0	0.270338
CS8-6	Mbd1	0.306	0	0.269618
CS8-6	Ormdl3	0.625	0	0.269497
CS8-6	Zfp36l2	0.752	0	0.268623
CS8-6	Csad	0.655	2.96e-11	0.267954
CS8-6	Glul	0.56	2.22e-16	0.267748
CS8-6	AI413582	0.444	0	0.263604
CS8-6	Epha7	0.364	0	0.26148
CS8-6	Ndufa6	0.967	0	0.261439
CS8-6	H2-DMa	0.305	0	0.261258
CS8-6	Zmynd8	0.525	0	0.260597
CS8-6	Dnajb4	0.509	7.32e-11	0.25951
CS8-6	Ppib	0.998	0	0.258715
CS8-6	Rabac1	0.967	0	0.258128
CS8-6	Col2a1	0.702	0	0.257767
CS8-6	Ept1	0.428	0	0.25656
CS8-6	Klf9	0.85	0	0.256136
CS8-6	Pid1	0.806	0	0.256129
CS8-6	Aga	0.655	3.48e-07	0.255858
CS8-6	Egfr	0.452	0	0.255603
CS8-6	Ccdc80	0.546	0	0.255059
CS8-6	B4galt4	0.382	0	0.253985
CS8-6	Angpt2	0.396	0	0.253608
CS8-6	Dpm3	0.912	3.29e-11	0.251232
CS8-6	2310039H08Rik	0.769	4.27e-11	0.250916
CS8-6	Atp6v1f	0.896	0	0.250777
CS8-6	Itm2c	0.915	0	0.25012
CS8-6	Prdm6	0.442	0	0.248607
CS8-6	Eln	0.995	0	0.248162
CS8-6	Cdc42ep2	0.393	0	0.247245
CS8-6	App	0.977	0	0.246485
CS8-6	Psap	0.981	0	0.245638
CS8-6	Tmem164	0.435	0	0.244529
CS8-6	Igfbp2	0.889	0	0.244396
CS8-6	Twist2	0.558	0	0.244286
CS8-6	Sorl1	0.319	0	0.243214
CS8-6	Atraid	0.921	0	0.242957
CS8-6	Snhg18	0.947	0	0.242932
CS8-6	Cited2	0.525	0	0.241385
CS8-6	Igf2r	0.861	0	0.240987
CS8-6	Lrrc58	0.748	0	0.240925
CS8-6	Ddit4l	0.262	0	0.24045
CS8-6	Smpd1	0.611	1.41e-12	0.240039
CS8-6	Tm4sf1	0.688	0	0.239261
CS8-6	Ctsa	0.789	0.00085892	0.238986
CS8-6	Foxo1	0.465	0	0.237221
CS8-6	Por	0.537	0	0.233552
CS8-6	Ddit3	0.467	0	0.233441
CS8-6	Nav1	0.593	3.12e-06	0.230665
CS8-6	Sec62	0.984	0	0.230577
CS8-6	Gpx7	0.94	0	0.229883
CS8-6	Trappc2l	0.729	2.22e-16	0.227442
CS8-6	Hmgcs2	0.218	0	0.22716
CS8-6	Lrp1	0.94	0	0.226985
CS8-6	Wfdc2	0.298	0	0.226512
CS8-6	Herpud1	0.683	5.55e-16	0.226484
CS8-6	Efemp2	0.891	0	0.226248
CS8-6	BC004004	0.681	3.38e-13	0.226042
CS8-6	Ehd1	0.727	0	0.225668
CS8-6	Neo1	0.789	0	0.224632
CS8-6	Grina	0.72	0	0.224589
CS8-6	Pgm5	0.261	0	0.223674
CS8-6	Tnfsf13os	0.22	0	0.223243
CS8-6	P3h3	0.975	0	0.223205
CS8-6	Tpd52l1	0.347	0	0.223125
CS8-6	Pigp	0.71	0.00861965	0.222204
CS8-6	Pgf	0.387	4e-15	0.222094
CS8-6	Mbtps1	0.734	0	0.221229
CS8-6	Lbp	0.368	0	0.220522
CS8-6	Sat1	0.585	4.95e-13	0.220504
CS8-6	Nlgn1	0.241	0	0.220251
CS8-6	Mpzl1	0.792	1.15e-12	0.219609
CS8-6	Scand1	0.887	7.1e-11	0.219556
CS8-6	Clu	0.38	0	0.219356
CS8-6	Rnf144a	0.482	0	0.219283
CS8-6	Nr2f2	0.289	0	0.219042
CS8-6	Anxa3	0.305	5.3e-13	0.219015
CS8-6	Gstt1	0.625	0	0.219015
CS8-6	Tlcd1	0.417	1.37e-08	0.217692
CS8-6	Timm8b	0.838	0.00446966	0.216564
CS8-6	Tmem159	0.526	0	0.215424
CS8-6	Shisa5	0.82	0	0.215284
CS8-6	Krtcap2	0.991	2.22e-16	0.215069
CS8-6	Ppdpf	0.782	2.19e-13	0.214552
CS8-6	Tmem150a	0.456	0	0.214433
CS8-6	Mknk2	0.468	0	0.213488
CS8-6	Atp6ap1	0.736	0.0158561	0.213231
CS8-6	Lrp6	0.843	0	0.213016
CS8-6	Mageh1	0.614	0	0.212871
CS8-6	Ddost	0.94	7.43e-05	0.211233
CS8-6	Tspan18	0.386	9.99e-16	0.210841
CS8-6	Perp	0.215	0	0.210007
CS8-6	B4galt1	0.583	1.11e-16	0.209954
CS8-6	Mylk	0.456	0	0.209929
CS8-6	Arsi	0.523	0	0.209889
CS8-6	Rarb	0.312	0	0.209258
CS8-6	Chpf	0.854	0	0.209177
CS8-6	Tmem37	0.22	0	0.208828
CS8-6	Adam23	0.299	0	0.208231
CS8-6	Acot13	0.641	2.59e-11	0.206873
CS8-6	Lrrc32	0.29	0	0.20681
CS8-6	Ctnnd2	0.218	1.67e-15	0.206802
CS8-6	Ppp2r2b	0.208	0	0.206681
CS8-6	Pdxk	0.356	0	0.205045
CS8-6	Npc2	0.967	4.74e-07	0.204791
CS8-6	Tsc22d3	0.894	0	0.204242
CS8-6	Pygb	0.56	0	0.203183
CS8-6	Npdc1	0.847	0	0.202728
CS8-6	Wbp1l	0.581	0	0.20183
CS8-6	Emilin3	0.255	0	0.201602
CS8-6	Bzw1	0.776	8.82e-05	0.201419
CS8-6	Map4k4	0.669	0	0.197862
CS8-6	Gabarap	0.989	0	0.197697
CS8-6	Psenen	0.857	0.0205508	0.197565
CS8-6	Slc24a3	0.194	0	0.197225
CS8-6	Arhgap20	0.255	0	0.19701
CS8-6	Podxl2	0.636	2.23e-14	0.196656
CS8-6	Sdf4	0.863	1.91e-13	0.195954
CS8-6	Slco2a1	0.194	0	0.195675
CS8-6	Fdx1	0.551	0	0.195557
CS8-6	Dpp7	0.356	0	0.195002
CS8-6	Kctd12	0.822	0	0.194567
CS8-6	Mdfi	0.604	0	0.194559
CS8-6	Glb1	0.496	3.21e-09	0.194545
CS8-6	Fam43a	0.298	3.33e-13	0.193217
CS8-6	Sned1	0.224	0	0.193037
CS8-6	Glmp	0.725	2.75e-05	0.192941
CS8-6	Rassf8	0.618	0	0.192904
CS8-6	Kcnj15	0.151	0	0.192511
CS8-6	Aldh2	0.842	2.19e-14	0.192101
CS8-6	Slc40a1	0.308	0	0.190652
CS8-6	Ndufa13	0.972	6.66e-10	0.190256
CS8-6	Mxd4	0.769	0.0136363	0.190105
CS8-6	Prokr1	0.18	0	0.189944
CS8-6	Slitrk5	0.176	0	0.189712
CS8-6	Smim4	0.533	1.07e-09	0.189254
CS8-6	Slc9a3r2	0.537	0	0.189032
CS8-6	H2-DMb1	0.283	0	0.188791
CS8-6	Igf2	1	0	0.187903
CS8-6	Ndufa3	0.926	0	0.187564
CS8-6	Foxp4	0.467	1.11e-15	0.187353
CS8-6	Vamp8	0.871	4.55e-15	0.186719
CS8-6	Nbl1	0.863	0	0.186339
CS8-6	Ak3	0.477	3.22e-09	0.185345
CS8-6	Mettl7a1	0.255	0	0.185285
CS8-6	Celf4	0.375	0	0.185035
CS8-6	Col9a2	0.493	5.68e-10	0.184341
CS8-6	Tmtc1	0.298	0	0.1842
CS8-6	Bmp7	0.319	0	0.184014
CS8-6	Rnaset2b	0.556	1.11e-16	0.183751
CS8-6	Gm17056	0.599	0	0.18358
CS8-6	Gm10837	0.164	0	0.182475
CS8-6	Top1	0.889	9.63e-10	0.181937
CS8-6	Syne4	0.197	0	0.180769
CS8-6	Gns	0.634	0	0.180671
CS8-6	Dio2	0.155	0	0.180379
CS8-6	Zcchc5	0.525	0	0.179549
CS8-6	Olfml1	0.363	0	0.179302
CS8-6	2300009A05Rik	0.438	1.45e-08	0.177426
CS8-6	Ltbr	0.458	1.22e-15	0.176873
CS8-6	Gpc6	0.597	0	0.176809
CS8-6	Rxra	0.433	0	0.176808
CS8-6	Grn	0.937	0	0.176735
CS8-6	Nrip1	0.431	1.94e-07	0.176723
CS8-6	Snhg11	0.208	0	0.176534
CS8-6	Sdf2	0.88	5.91e-14	0.176291
CS8-6	Smoc1	0.12	0	0.176186
CS8-6	Scpep1	0.6	1.22e-15	0.173949
CS8-6	Gabra3	0.229	0	0.173365
CS8-6	Gdpd5	0.379	0	0.172867
CS8-6	Prorsd1	0.56	5.25e-08	0.172591
CS8-6	L3mbtl3	0.34	0	0.172364
CS8-6	Tmem30b	0.271	0	0.171377
CS8-6	Lamtor4	0.798	6.33e-09	0.171285
CS8-6	Cd74	0.218	6.13e-10	0.170934
CS8-6	Pycard	0.665	0	0.17063
CS8-6	Irf2bp2	0.56	0	0.170252
CS8-6	Ntn1	0.336	0	0.169197
CS8-6	Bvht	0.248	0	0.169063
CS8-6	Zic2	0.305	0	0.168268
CS8-6	Nrp1	0.616	0	0.167754
CS8-6	Pear1	0.239	1.11e-15	0.167636
CS8-6	Gm9885	0.153	0	0.16751
CS8-6	Timp2	0.965	1.37e-13	0.166356
CS8-6	Adgre5	0.44	0	0.166097
CS8-6	Gm26802	0.653	0	0.165708
CS8-6	Lamp1	0.951	0.00324857	0.164902
CS8-6	Parm1	0.238	0	0.164246
CS8-6	Etnk1	0.46	0	0.163432
CS8-6	Dclk1	0.685	0	0.163135
CS8-6	Tnfrsf1a	0.658	5.45e-11	0.162822
CS8-6	Mylip	0.363	5.55e-16	0.16248
CS8-6	Slc39a7	0.849	0.00119307	0.162361
CS8-6	Pfn2	0.711	0	0.162317
CS8-6	Hmox1	0.254	1.56e-09	0.162134
CS8-6	Tm2d2	0.785	2.72e-11	0.162043
CS8-6	Agtrap	0.301	0	0.16105
CS8-6	Tor2a	0.606	5.49e-12	0.160898
CS8-6	Atox1	0.928	0.0001319	0.160069
CS8-6	Elovl5	0.572	0	0.159238
CS8-6	Pigyl	0.636	0.00042024	0.158799
CS8-6	Cyhr1	0.625	2.66e-11	0.158414
CS8-6	Fndc3a	0.472	4.44e-15	0.158134
CS8-6	Pcyox1	0.475	0	0.15805
CS8-6	Sesn1	0.364	0	0.158016
CS8-6	Sspn	0.586	0	0.15796
CS8-6	Slc41a1	0.298	0	0.157888
CS8-6	Aes	0.921	0	0.157666
CS8-6	Gstt2	0.25	2.82e-09	0.157386
CS8-6	Ntn5	0.25	0	0.155793
CS8-6	Gmfb	0.532	5.97e-08	0.154659
CS8-6	Oxnad1	0.289	2.22e-16	0.154502
CS8-6	Angpt4	0.162	0	0.154405
CS8-6	Rpl22l1	1	3.23e-08	0.153367
CS8-6	Cbr1	0.59	0	0.152444
CS8-6	Col9a3	0.514	1.35e-09	0.152421
CS8-6	Tmem167	0.947	1.89e-11	0.152196
CS8-6	Neu1	0.35	4.98e-13	0.151975
CS8-6	Ctgf	0.327	5.39e-13	0.151882
CS8-6	Ppic	0.995	0	0.15177
CS8-6	Cped1	0.588	0	0.150993
CS8-6	Yap1	0.54	3.49e-12	0.149148
CS8-6	Scyl1	0.581	3.54e-07	0.149099
CS8-6	Ndrg2	0.347	8.6e-11	0.148579
CS8-6	Gm20696	0.176	0	0.14826
CS8-6	Mmp16	0.592	0	0.148143
CS8-6	Slc39a11	0.335	1.25e-14	0.146838
CS8-6	Erp44	0.798	3.89e-06	0.146796
CS8-6	Tpcn1	0.579	0	0.146397
CS8-6	Uqcc3	0.746	5.33e-05	0.146355
CS8-6	Cgrrf1	0.368	0	0.145586
CS8-6	Tspan3	0.903	1.26e-12	0.145408
CS8-6	Kcnk5	0.19	0	0.145004
CS8-6	Tpp1	0.456	6.06e-10	0.144926
CS8-6	1110065P20Rik	0.632	1.06e-05	0.144304
CS8-6	Nfic	0.822	0	0.144256
CS8-6	Gtf2i	0.685	0	0.144197
CS8-6	Eya2	0.421	0	0.144022
CS8-6	Cntfr	0.514	0	0.143847
CS8-6	Furin	0.511	7.77e-16	0.143517
CS8-6	Hnrnpa0	0.701	2.75e-07	0.142726
CS8-6	Nid1	0.907	0	0.142252
CS8-6	Pik3r2	0.421	2.22e-16	0.141963
CS8-6	Shc1	0.627	1.19e-12	0.141789
CS8-6	Casc4	0.588	1.38e-11	0.141675
CS8-6	Phactr2	0.516	0	0.141508
CS8-6	RP23-60P18.10	0.192	0	0.141385
CS8-6	Arrdc4	0.449	0	0.141248
CS8-6	Romo1	0.912	3.14e-09	0.140471
CS8-6	Acox3	0.25	1.15e-13	0.140433
CS8-6	Nat6	0.269	0	0.140066
CS8-6	Tbx15	0.333	0	0.139973
CS8-6	Slmap	0.44	2.29e-09	0.139833
CS8-6	Ccdc107	0.664	6.74e-07	0.139474
CS8-6	Eva1c	0.171	7.93e-12	0.139202
CS8-6	Gba	0.437	2.33e-15	0.139026
CS8-6	Igf1	0.896	0	0.139008
[truncated: 766 more rows]

## Sheet: E16.5 cluster_GO_enrichment_CS
Cell type	Significant	p value	Term size	Query size	Overlap size	Precision	Recall	Term ID	Domain	Subgraph number	Term name	Intersection
CS6-1	TRUE	8.02e-15	3235	764	274	0.359	0.085	GO:0006810	BP	32	transport	NALCN,IFT20,COL1A1,SLC39A13,GOLGA2,TGFB1,SLC25A1,MEF2C,SNF8,TMEM110,CNP,STX5A,PLCD1,KDELR3,PANX3,TRPV4,TVP23B,PAM16,PIEZO1,SRP19,FHOD1,STEAP1,NCF1,C1QTNF1,ABR,SLC35C2,SERINC3,PLTP,SLC12A7,SLC12A4,MYO1B,COPZ2,ATP6AP1,H13,SEC63,ATP2B1,SOCS2,SAR1A,SLC36A1,SLC36A2,ERLEC1,XBP1,RPS6KB1,MYO19,NBAS,SLC13A5,SLC35B1,VAMP2,GOSR2,AP4S1,SEC23A,MIA2,TMED10,TNFAIP2,CARMIL1,MCUR1,SSR1,PTCH1,SLC30A5,AP3M1,DPYSL2,…
CS6-1	TRUE	7.95e-13	300	288	34	0.118	0.113	GO:0001503	BP	7	ossification	COL1A1,TGFB1,MEF2C,IHH,SPARC,RFLNB,SEMA4D,PTCH1,COL11A2,DKK1,KAZALD1,LIMD1,IFITM5,COL5A2,BMP2,COL11A1,P3H1,IBSP,DMP1,FGFR1,PTH1R,BMP8A,SATB2,SH3PXD2B,OMD,TMEM119,PHEX,COL13A1,SP7,ANO6,SORT1,BGLAP,BGLAP2,BGLAP3
CS6-1	TRUE	1.44e-11	296	768	53	0.069	0.179	GO:0009100	BP	18	glycoprotein metabolic process	GALNT1,GOLGA2,PRKCSH,IHH,ST3GAL1,SLC35C2,TRIP11,ITM2B,DAD1,GOLPH3,ST3GAL6,SYVN1,ST6GALNAC6,GALNT5,GALNT3,BMP2,RPN2,SERP1,COL11A1,TMEM59,DDOST,RPN1,GXYLT2,EDEM1,PCSK6,GALNT7,STT3A,LIPC,MPI,CHSY1,ALG3,POMT2,GPC1,RAMP1,CHST11,HPSE,TMEM258,ALG5,EDEM2,OST4,GCNT1,ALG2,LARGE2,OSTC,C1GALT1,DPM3,KRTCAP2,PXYLP1,PGM3,CHST13,B3GNT9,B3GAT3,GANAB
CS6-1	TRUE	6.83e-11	2518	166	71	0.428	0.028	GO:0048513	BP	30	animal organ development	TCF7,IFT20,CKB,COL1A1,DLX3,TGFB1,WISP1,MEF2C,PLCD1,RAB11FIP4,PTGIS,SPARC,CDKN1A,LBH,BAMBI,CDH2,COL11A2,MBD2,DKK1,GAL,IFITM5,PDGFA,COL5A2,FRZB,GPCPD1,SERP1,COL11A1,COL24A1,ZDHHC21,P3H1,IBSP,DMP1,COL1A2,SEC61A1,NUPR1,ANO1,AP1S2,SMPD3,CADM1,CTSH,PTH1R,BMP8A,CDO1,FARP2,CHST11,FRAS1,TTC7,NME1,CPE,SATB2,PREX1,SPNS2,SDK2,C1GALT1,CD109,CD24A,OMD,ADAMTS18,TMEM119,PHEX,COL13A1,SP7,SLC38A10,ANO6,PTPRZ1,SERP…
CS6-1	TRUE	8.57e-08	191	768	36	0.047	0.188	GO:0006486	BP	3	protein glycosylation	GALNT1,GOLGA2,ST3GAL1,SLC35C2,TRIP11,DAD1,ST3GAL6,SYVN1,ST6GALNAC6,GALNT5,GALNT3,RPN2,SERP1,TMEM59,DDOST,RPN1,GXYLT2,GALNT7,STT3A,MPI,ALG3,POMT2,RAMP1,TMEM258,ALG5,OST4,GCNT1,ALG2,LARGE2,OSTC,C1GALT1,DPM3,KRTCAP2,PGM3,B3GNT9,B3GAT3
CS6-1	TRUE	1.92e-07	29	777	14	0.018	0.483	GO:0048194	BP	5	Golgi vesicle budding	SAR1A,SEC23A,TMED10,GOLPH3,GBF1,SEC16B,SEC16A,SEC23B,SEC13,SEC31A,SEC24A,SEC24D,INSIG1,PREB
CS6-1	TRUE	2.37e-06	200	869	37	0.043	0.185	GO:0034976	BP	16	response to endoplasmic reticulum stress	EIF2B5,JKAMP,TBL2,SERINC3,CDK5RAP3,H13,ERLEC1,XBP1,ERN1,TMX1,DERL1,TXNDC11,SYVN1,P4HB,ATF6,CREB3L1,CHAC1,SERP1,ERP44,ERP29,EDEM1,AMFR,POMT2,CREB3L3,TMEM33,EDEM2,UFL1,OS9,ATF4,BHLHA15,TMCO1,SEC61B,UFC1,TMEM117,AUP1,MAP3K5,SELENOS
CS6-1	TRUE	2.6e-06	42	162	9	0.056	0.214	GO:0030199	BP	26	collagen fibril organization	COL1A1,P3H4,P4HA1,COL11A2,COL5A2,COL11A1,P3H1,COL1A2,SERPINH1
CS6-1	TRUE	1.59e-05	42	828	15	0.018	0.357	GO:0070972	BP	6	protein localization to endoplasmic reticulum	KDELR1,KDELR3,SRP19,SEC63,GBF1,SRP9,SSR3,SEC61A1,SRPR,SPCS2,OS9,INSIG1,SEC61B,KDELR2,GM10320
CS6-1	TRUE	3.33e-05	46	136	8	0.059	0.174	GO:0018208	BP	9	peptidyl-proline modification	FKBP10,FKBP7,FKBP11,P4HA2,P4HA1,P4HB,P3H1,P3H2
CS6-1	TRUE	0.000103	21	136	6	0.044	0.286	GO:0018126	BP	19	protein hydroxylation	P3H4,P4HA2,P4HA1,P4HB,P3H1,P3H2
CS6-1	TRUE	0.00073	3010	120	50	0.417	0.017	GO:0042221	BP	10	response to chemical	TCF7,TIMP1,COL1A1,SLC39A13,TGFB1,MEF2C,PLCD1,PCOLCE2,PTGIS,SPARC,SLC36A2,SLC13A5,CDKN1A,LBH,BAMBI,MBD2,DKK1,GAL,P4HB,PYCR1,PDGFA,COL5A2,CREB3L1,CAR3,SERP1,FABP3,IBSP,COL1A2,SEC61A1,RERG,NUPR1,ANO1,SMPD3,CTSH,KCNK1,CHST11,SEC31A,SATB2,PREX1,CD109,PPM1E,CD24A,SEC61B,PHEX,KCNMA1,ANO6,BGLAP,BGLAP2,SELENOS,SLC8A3
CS6-1	TRUE	0.00103	794	763	76	0.1	0.096	GO:0048878	BP	20	chemical homeostasis	SERPINF1,CKB,AKR1B3,SLC39A13,TGFB1,PLCD1,TRPV4,ENDOG,STEAP1,C1QTNF1,ATP6AP1,ATP2B1,XBP1,ERN1,MIA2,MCUR1,PTCH1,SLC30A5,SLC39A14,SLC22A17,SLC11A2,SLC30A6,NDFIP1,JAK2,LRP5,ISCU,MAIP1,ADIPOR1,GPCPD1,AMPD2,ENHO,FABP3,SWAP70,ANO1,ABCB7,RASA3,SMPD3,C2CD2L,LIPC,CTSH,ATP1B3,PTH1R,CCK,TPCN1,MYO5A,PDK3,IBTK,TMTC2,SEC24A,CALM2,FXYD1,LPAR3,TTC7,SCD1,TMEM97,LDLRAP1,NME1,ATP6V0A2,HRC,TRPM4,KCNH2,ATF4,CNR1,INSIG…
CS6-1	TRUE	0.0152	26	768	9	0.012	0.346	GO:0018279	BP	15	protein N-linked glycosylation via asparagine	ST3GAL1,ST3GAL6,SYVN1,ST6GALNAC6,DDOST,RPN1,STT3A,OST4,KRTCAP2
CS6-1	TRUE	0.0204	558	763	55	0.072	0.099	GO:0055082	BP	13	cellular chemical homeostasis	SERPINF1,CKB,SLC39A13,TGFB1,PLCD1,TRPV4,ENDOG,C1QTNF1,ATP6AP1,ATP2B1,XBP1,ERN1,MCUR1,SLC30A5,SLC39A14,SLC11A2,SLC30A6,NDFIP1,JAK2,LRP5,ISCU,MAIP1,GPCPD1,SWAP70,ANO1,ABCB7,RASA3,SMPD3,C2CD2L,ATP1B3,PTH1R,TPCN1,MYO5A,PDK3,IBTK,CALM2,FXYD1,LPAR3,TTC7,NME1,ATP6V0A2,HRC,TRPM4,ATF4,CD24A,FZD9,CEMIP,TMCO1,SLC30A7,CAV3,KCNMA1,SLC31A1,SELENOT,BNIP3,SLC8A3
CS6-1	TRUE	0.0205	74	136	7	0.051	0.095	GO:0032963	BP	12	collagen metabolic process	COL1A1,TGFB1,P3H4,CREB3L1,P3H1,P3H2,SERPINH1
CS6-1	TRUE	0.0325	54	843	13	0.015	0.241	GO:0042632	BP	27	cholesterol homeostasis	XBP1,MIA2,LRP5,AMPD2,FABP3,LDLR,LIPC,SEC24A,TMEM97,LDLRAP1,INSIG1,CD24A,CAV3
CS6-1	TRUE	1.25e-35	1208	869	193	0.222	0.16	GO:0031984	CC	24	organelle subcompartment	GALNT1,SSR4,SLC39A13,GOLGA2,KDELR1,GLG1,INSIG2,JKAMP,REEP5,TMEM110,STX5A,KDELR3,ST3GAL1,TVP23B,TMEM208,SURF4,GORASP2,SERINC3,PTGIS,MYO1B,COPZ2,ATP6AP1,H13,SEC63,IKBIP,SAR1A,TMBIM4,XBP1,ERN1,LRRC59,SLC35B1,VAMP2,GOSR2,AP4S1,SEC23A,MIA2,TMX1,GOLGA5,TMED10,SSR1,ITM2B,DAD1,GOLPH3,DERL1,TXNDC11,EMP2,LMF2,ST3GAL6,SLC11A2,NDFIP1,YIPF5,RAB27B,SEC11C,SYVN1,YIF1A,SCD2,GBF1,CHID1,TMC6,TRAM1,PIKFYVE,SRP9,COP…
CS6-1	TRUE	1.78e-32	3091	869	342	0.394	0.111	GO:0012505	CC	25	endomembrane system	GALNT1,RAF1,IFT20,COL1A1,FKBP10,SSR4,SLC39A13,GOLGA2,TGFB1,FKBP7,KDELR1,HCK,GLG1,RABAC1,PRKCSH,INSIG2,JKAMP,TBL2,REEP5,SNF8,TMEM110,P3H4,HDAC5,STX5A,KDELR3,PANX3,PTPRS,ST3GAL1,TVP23B,PIEZO1,TMEM208,SURF4,GORASP2,STEAP1,NCF1,NBR1,RAB11FIP4,SLC35C2,SERINC3,MLX,PTGIS,MYO1B,SPARC,CDK5RAP3,COPZ2,P4HA2,ATP6AP1,H13,RCN3,GLE1,SEC63,ARFGEF3,P4HA1,UHRF1BP1L,IKBIP,SAR1A,TMBIM4,SLC36A1,CPEB4,ERLEC1,XBP1,NBAS…
CS6-1	TRUE	7.5e-26	1300	828	177	0.214	0.136	GO:0005783	CC	29	endoplasmic reticulum	COL1A1,FKBP10,SSR4,SLC39A13,FKBP7,KDELR1,PRKCSH,INSIG2,JKAMP,TBL2,REEP5,TMEM110,P3H4,STX5A,KDELR3,PIEZO1,TMEM208,SURF4,NCF1,PTGIS,P4HA2,ATP6AP1,H13,RCN3,SEC63,P4HA1,IKBIP,SAR1A,SLC36A1,CPEB4,ERLEC1,XBP1,NBAS,ERN1,LRRC59,SLC35B1,GOSR2,SEC23A,MIA2,TMED10,ANGEL1,SSR1,DAD1,DERL1,TXNDC11,LMF2,YIPF5,SEC11C,SYVN1,YIF1A,LRP5,P4HB,SCD2,GBF1,CNPY2,TMC6,TRAM1,SRP9,SEC16B,ATF6,MGST3,CRAT,SEC16A,CREB3L1,SPPL2…
CS6-1	TRUE	1.09e-23	6137	869	520	0.598	0.085	GO:0016020	CC	23	membrane	NALCN,CDH4,GALNT1,RAF1,SGCA,FKBP10,SSR4,SLC39A13,GOLGA2,MIEN1,KDELR1,TMEM39A,CLPTM1,HCK,GLG1,FKBP11,RABAC1,SLC25A1,INSIG2,ARHGEF18,CHN2,BCAN,JKAMP,APC,REEP5,SRA1,SNF8,TMEM110,IHH,CNP,HDAC5,VAV2,STX5A,GM266,PLCD1,KDELR3,PANX3,ETV5,PTPRS,ST3GAL1,TRPV4,TVP23B,PAM16,PIEZO1,TMEM208,SURF4,GORASP2,UBL4A,STEAP1,NCF1,SLC25A5,NDUFA1,C1QTNF1,ABR,RAB11FIP4,SLC35C2,RHBDL3,SERINC3,SLC12A7,SLC12A4,MLX,PTGIS,BAI…
CS6-1	TRUE	9.76e-15	103	845	35	0.041	0.34	GO:0005798	CC	4	Golgi-associated vesicle	GOLGA2,KDELR1,COPZ2,H13,SAR1A,GOSR2,SEC23A,GOLGA5,TMED10,ITM2B,YIPF5,RAB27B,YIF1A,COPA,SPPL2A,SEC23B,USO1,SEC13,YIF1B,COPB1,ARCN1,COPB2,SYNRG,SEC31A,SEC24A,LDLRAP1,SEC24D,PACSIN1,LMAN1,YIPF6,AFTPH,COPE,COPZ1,SORT1,VMA21
CS6-1	TRUE	6.43e-09	1298	165	46	0.279	0.035	GO:0005576	CC	11	extracellular region	TIMP1,COL1A1,TGFB1,WISP1,ST3GAL1,PCOLCE2,PLTP,PTGIS,HIST1H2BC,SPARC,COL11A2,DKK1,GAL,LOXL4,KAZALD1,PDGFA,COL5A2,FRZB,COL11A1,COL24A1,P3H1,FABP3,IBSP,DMP1,COL1A2,PCSK6,CTSH,BMP8A,LIPI,HDLBP,RAMP1,FRAS1,CPE,P3H2,ENPP6,1700066M21RIK,METRNL,CD109,OMD,ADAMTS18,PTPRZ1,SERPINH1,BGLAP,BGLAP2,BGLAP3,SELENOS
CS6-1	TRUE	0.00141	69	98	7	0.071	0.101	GO:0005581	CC	28	collagen trimer	COL1A1,P4HA2,COL11A2,COL5A2,COL24A1,COL1A2,COL13A1
CS6-1	TRUE	0.0163	11	162	4	0.025	0.364	GO:0098643	CC	8	banded collagen fibril	COL1A1,COL5A2,COL11A1,COL1A2
CS6-1	TRUE	4.84e-06	7	136	5	0.037	0.714	GO:0019798	MF	31	procollagen-proline dioxygenase activity	P4HA2,P4HA1,P4HB,P3H1,P3H2
CS6-1	TRUE	0.000331	8	569	6	0.011	0.75	GO:0004579	MF	17	dolichyl-diphosphooligosaccharide-protein glycotransferase activity	DAD1,RPN2,DDOST,RPN1,STT3A,KRTCAP2
CS6-1	TRUE	0.000345	3	69	3	0.043	1	GO:0008147	MF	2	structural constituent of bone	BGLAP,BGLAP2,BGLAP3
CS6-1	TRUE	0.00153	122	112	9	0.08	0.074	GO:0019838	MF	22	growth factor binding	COL1A1,WISP1,KAZALD1,PDGFA,COL1A2,PCSK6,CD109,SEC61B,PTPRZ1
CS6-1	TRUE	0.00584	787	708	69	0.097	0.088	GO:0005215	MF	1	transporter activity	NALCN,SLC39A13,SLC25A1,PANX3,TRPV4,PIEZO1,SERINC3,PLTP,SLC12A7,SLC12A4,ATP6AP1,ATP2B1,SLC36A1,SLC36A2,SLC13A5,SLC35B1,MIA2,SLC30A5,SLC39A14,SLC22A17,CPOX,CLIC6,SLC11A2,SLC17A9,VLDLR,SLC16A3,SLC43A1,SLC16A4,SLC44A1,SLC6A9,FABP3,USO1,SEC61A1,ANO1,SLC35A2,ABCB7,RASA3,VPS26B,C2CD2L,TMEM30A,ATP1B3,TPCN1,KCNK1,FLVCR2,RAMP1,SLC41A2,SLC2A13,FXYD1,SLC2A12,ATP6V0A2,TRPM4,KCNH2,NDUFA4L2,SPNS2,COX6A1,KCNK6,S…
CS6-1	TRUE	0.00932	36	162	6	0.037	0.167	GO:0005201	MF	14	extracellular matrix structural constituent	COL1A1,COL11A2,COL5A2,COL11A1,COL24A1,COL1A2
CS6-1	TRUE	0.02	360	702	38	0.054	0.106	GO:0022890	MF	33	inorganic cation transmembrane transporter activity	NALCN,SLC39A13,TRPV4,SLC12A7,SLC12A4,ATP6AP1,ATP2B1,SLC36A1,SLC36A2,SLC13A5,SLC30A5,SLC39A14,CPOX,SLC11A2,SLC6A9,ANO1,RASA3,ATP1B3,TPCN1,KCNK1,SLC41A2,SLC2A13,SLC2A12,ATP6V0A2,TRPM4,KCNH2,NDUFA4L2,COX6A1,KCNK6,SLC39A9,TMCO1,KCNN4,SLC30A7,SCN3A,KCNMA1,ANO6,SLC31A1,SLC8A3
CS6-1	TRUE	0.0318	4	802	4	0.005	1	GO:0046923	MF	21	ER retention sequence binding	KDELR1,KDELR3,CEMIP,KDELR2
CS6-2	TRUE	4.81e-10	383	190	28	0.147	0.073	GO:0001501	BP	13	skeletal system development	SOX9,ACP5,FGFRL1,RARB,CTGF,IGF1,HAPLN1,HEXB,CNMD,COL2A1,PCSK5,NPPC,RASSF2,FOXP1,MGP,PKD1,SCX,TGFBI,CSGALNACT1,CHAD,TGFB2,FOXC2,FAT4,FOXC1,SIX1,PBX1,MAF,DHRS3
CS6-2	TRUE	1.36e-09	212	147	19	0.129	0.09	GO:0043062	BP	14	extracellular structure organization	APOE,FBLN1,CTGF,SDC1,COL14A1,COL2A1,ELN,THSD4,SCX,TGFBI,CSGALNACT1,ADAMTS2,TGFB2,FMOD,MFAP4,FOXC2,FOXC1,LAMB2,MIA
CS6-2	TRUE	1.65e-06	1873	297	78	0.263	0.042	GO:0007166	BP	28	cell surface receptor signaling pathway	SOX9,GRIA3,ADGRE5,APOE,FCGRT,NDRG2,PGF,POR,INPP5K,HTRA1,FGFRL1,G0S2,LBP,EYA2,CTGF,IGF1,GRIA1,TSPAN13,SDC1,FUT8,CNMD,CTNND2,COL2A1,HES1,BOC,CELF4,CD74,PCSK5,IL33,HEXA,NPPC,DDR2,CD82,TSPAN18,RASSF2,NOTCH2,EPHA7,PTPRU,EMILIN1,EPHB6,ANXA4,LRP6,TSPAN11,FURIN,BGN,ANGPT2,SESN3,NEO1,VAV3,SCX,ADAMTSL2,CPZ,DNER,ICAM1,GMDS,TXNIP,PMEPA1,SCUBE3,CHAD,TGFB2,IGFBP2,ZMYND8,DTX3,SHISA2,PID1,FOXC2,FAT4,CREBRF,FOXC1…
CS6-2	TRUE	7.98e-06	971	409	61	0.149	0.063	GO:0007155	BP	5	cell adhesion	SOX9,EFNB3,FBLN1,FGFRL1,HYAL1,CTGF,IGF1,PELI1,HAPLN1,VCAN,NID2,PRKCD,CTNND2,COL14A1,HES1,IGSF11,TFRC,CD74,PCSK5,ATP1B1,FBLN7,POSTN,THBS3,EPHA7,PTPRU,PCDH7,EMILIN1,EPHB6,LRP6,ACAN,ANGPT2,MMP2,COMP,CLSTN2,PKD1,PHLDB2,FNDC3A,VAV3,EDIL3,TGFBI,ICAM1,CLDN11,TGFB2,IGFBP2,COL16A1,PGM5,MFAP4,FOXC2,FAT4,FLRT1,SNED1,VWC2,EZR,LAMB2,FAT2,CXCL12,NLGN1,NCK2,H2-T23,MIA,LRRC32
CS6-2	TRUE	5.64e-05	142	325	17	0.052	0.12	GO:0035265	BP	32	organ growth	SOX9,POR,RXRA,RARB,IGF1,COL14A1,NPPC,DDR2,THBS3,PDLIM5,BNC2,FOXP1,COMP,TGFB2,FOXC2,FOXC1,GJA1
CS6-2	TRUE	0.000144	366	31	9	0.29	0.025	GO:0006820	BP	15	anion transport	APOE,SLC5A6,SLC38A2,SLC12A2,SLC23A2,SLC6A6,SLC16A1,SLC16A9,GJA1
CS6-2	TRUE	0.000448	197	31	7	0.226	0.036	GO:0015849	BP	31	organic acid transport	APOE,SLC5A6,SLC38A2,SLC23A2,SLC6A6,SLC16A1,SLC16A9
CS6-2	TRUE	0.00166	14	188	5	0.027	0.357	GO:0001502	BP	40	cartilage condensation	SOX9,CTGF,COL2A1,PKD1,TGFB2
CS6-2	TRUE	0.002	14	380	6	0.016	0.429	GO:0030149	BP	24	sphingolipid catabolic process	GM2A,HEXB,PRKCD,HEXA,GBA,SMPD1
CS6-2	TRUE	0.00204	2682	134	49	0.366	0.018	GO:0065008	BP	17	regulation of biological quality	GM2A,ACP5,ANGPTL4,APOE,FBLN1,LBP,EYA2,SCN1B,CTGF,IGF1,HEXB,COL14A1,COL2A1,GRINA,SLC4A8,SLC12A2,CD74,GAA,NPPC,ATP1B1,SLC4A10,RASSF2,CTSK,PDLIM5,EPHA7,SCARB2,ELN,FOXP1,LRP6,CRYM,SESN3,ANK2,SLC16A1,SCX,DOCK4,MYLIP,CPQ,TGFB2,PID1,RBP1,FOXC2,FOXC1,GJA1,SIX1,NTRK3,CXCL12,NLGN1,DHRS3,FOXD1
CS6-2	TRUE	0.00614	1543	120	31	0.258	0.02	GO:0008283	BP	1	cell proliferation	APOE,CLEC11A,HTRA1,FBLN1,FGFRL1,CTGF,IGF1,CNMD,HES1,P3H3,CD74,IL33,LTBP3,NPPC,PTPRU,GSDME,FOXP1,KLF9,SCX,TGFBI,TXNIP,TGFB2,IGFBP2,PID1,FOXC2,FOXC1,GJA1,SIX1,PBX1,NTRK3,CXCL12
CS6-2	TRUE	0.00809	53	111	6	0.054	0.113	GO:0048844	BP	30	artery morphogenesis	APOE,HES1,TGFB2,FOXC2,FOXC1,SIX1
CS6-2	TRUE	0.00961	43	222	7	0.032	0.163	GO:0050795	BP	38	regulation of behavior	APOE,MDK,PER3,STRA6,PENK,GJA1,NLGN1
CS6-2	TRUE	0.00967	177	188	12	0.064	0.068	GO:0009612	BP	2	response to mechanical stimulus	SOX9,IGF1,SLC38A2,ANGPT2,STRA6,PKD1,SCX,TXNIP,IGFBP2,KCNJ2,GJA1,CXCL12
CS6-2	TRUE	0.0112	56	111	6	0.054	0.107	GO:0014855	BP	7	striated muscle cell proliferation	FOXP1,TGFB2,FOXC2,FOXC1,GJA1,SIX1
CS6-2	TRUE	0.0249	2	46	2	0.043	1	GO:0048677	BP	16	axon extension involved in regeneration	LAMB2,NTRK3
CS6-2	TRUE	0.0396	403	96	12	0.125	0.03	GO:0006935	BP	39	chemotaxis	LBP,SCN1B,CD74,EPHA7,FOXP1,ANGPT2,DOCK4,TGFB2,LAMB2,NTRK3,CXCL12,FOXD1
CS6-2	TRUE	0.0466	338	49	8	0.163	0.024	GO:0007409	BP	21	axonogenesis	APOE,EPYC,EPHA7,FOXP1,LAMB2,NTRK3,CXCL12,FOXD1
CS6-2	TRUE	0.0474	31	156	5	0.032	0.161	GO:0086009	BP	23	membrane repolarization	SCN1B,ATP1B1,ANK2,KCNJ2,GJA1
CS6-2	TRUE	0.0476	55	14	3	0.214	0.055	GO:0097755	BP	10	positive regulation of blood vessel diameter	APOE,NPPC,GJA1
CS6-2	TRUE	0.0483	107	111	7	0.063	0.065	GO:0050954	BP	4	sensory perception of mechanical stimulus	IGF1,HEXB,COL2A1,GSDME,CRYM,SIX1,CXCL12
CS6-2	TRUE	3.89e-22	1298	378	103	0.272	0.079	GO:0005576	CC	37	extracellular region	NAGLU,GRIA3,UNC119,ANGPTL4,APOE,PSAP,CLEC11A,PGF,PLOD3,MAN2B1,HTRA1,FBLN1,CTSD,LBP,LAMP2,WFDC2,CXCL16,EPYC,CTGF,IGF1,SRGN,CPM,AEBP1,SDC1,HAPLN1,HEXB,NID2,SLMAP,CTSB,CNMD,COL14A1,COL2A1,TFRC,CRIM1,ADAMTS10,PCSK5,IL33,LTBP3,CRISPLD1,LY96,1500015O10RIK,NPPC,RAB29,CCDC3,CAT,MDK,CPXM1,THBS3,GBA,CTSK,GPX7,LRPAP1,EMILIN1,ELN,EPHB6,PCYOX1,MGP,FURIN,ACAN,XYLT1,BGN,ANGPT2,MMP2,COMP,THSD4,PKD1,ITGBL1,S100B,…
CS6-2	TRUE	2.23e-07	798	267	44	0.165	0.055	GO:0005887	CC	35	integral component of plasma membrane	GRIA3,FGFRL1,FXYD5,SCN1B,GRIA1,TSPAN13,PLPP1,SLC38A2,BOC,TFRC,SLC4A8,SLC38A1,BSG,CD74,MPZL1,ATP1B1,DDR2,SLC4A10,CD82,TSPAN18,SLC23A2,SLC52A3,NOTCH2,EPHA7,PCDH7,EMILIN1,SLC6A6,TSPAN11,TENM3,STRA6,NEO1,ANK2,SLC16A1,SLC26A2,ICAM1,CLDN11,SLC16A9,KCNS1,KCNJ2,TMC7,VWC2,NTRK3,NLGN1,LRRC32
CS6-2	TRUE	1.44e-05	69	30	6	0.2	0.087	GO:0005581	CC	8	collagen trimer	COL14A1,COL2A1,COL9A1,COL9A3,COL9A2,COL16A1
CS6-2	TRUE	5.27e-05	361	419	32	0.076	0.089	GO:0005764	CC	25	lysosome	GM2A,ACP5,GLMP,APOE,PSAP,MAN2B1,CTSD,HYAL1,ATRAID,LAMP2,SRGN,SLC29A3,HEXB,CTSB,CD74,HEXA,GAA,CAT,GBA,CTSK,FUCA1,SCARB2,PCYOX1,WDR59,ANK2,SNX2,GRN,SMPD1,CPQ,BRI3,GJA1,CTSF
CS6-2	TRUE	0.016	65	156	7	0.045	0.108	GO:0044291	CC	22	cell-cell contact zone	FGFRL1,SCN1B,ATP1B1,ANK2,KCNJ2,PGM5,GJA1
CS6-2	TRUE	4.6e-07	80	70	9	0.129	0.113	GO:0015293	MF	27	symporter activity	SLC5A6,SLC38A2,SLC4A8,SLC38A1,SLC12A2,SLC23A2,SLC6A6,SLC16A1,SLC16A9
CS6-2	TRUE	0.000129	30	100	6	0.06	0.2	GO:0015370	MF	18	solute:sodium symporter activity	SLC5A6,SLC4A8,SLC12A2,SLC4A10,SLC23A2,SLC6A6
CS6-2	TRUE	0.000822	165	79	9	0.114	0.055	GO:0050839	MF	26	cell adhesion molecule binding	FBLN1,FXYD5,CTGF,IGF1,TGFBI,COL16A1,LAMB2,CXCL12,NLGN1
CS6-2	TRUE	0.00183	1116	88	22	0.25	0.02	GO:0005102	MF	20	signaling receptor binding	APOE,CLEC11A,FBLN1,LBP,CTGF,IGF1,COL2A1,CD74,NPPC,EPHA7,FOXP1,LRP6,ANGPT2,TGFBI,DOCK4,TGFB2,COL16A1,GJA1,LAMB2,CXCL12,NLGN1,MIA
CS6-2	TRUE	0.0022	7	43	3	0.07	0.429	GO:0004185	MF	11	serine-type carboxypeptidase activity	CPM,AEBP1,CPZ
CS6-2	TRUE	0.00773	36	259	7	0.027	0.194	GO:0005201	MF	33	extracellular matrix structural constituent	FBLN1,HAPLN1,COL2A1,EMILIN1,ELN,MGP,COMP
CS6-2	TRUE	0.00792	1194	161	32	0.199	0.027	GO:0098772	MF	19	molecular function regulator	GM2A,RIN2,ANGPTL4,APOE,CLEC11A,FBLN1,FXYD5,WFDC2,SCN1B,MRLN,CTGF,IGF1,TSPAN13,RAB3IL1,IL33,PLCE1,NPPC,ATP1B1,EPHA7,LRPAP1,LRP6,BGN,ANK2,DOCK4,ITIH2,TXNIP,CHAD,TGFB2,KCNS1,PENK,CXCL12,MIA
CS6-2	TRUE	0.0172	133	50	6	0.12	0.045	GO:0008237	MF	3	metallopeptidase activity	CPM,AEBP1,ADAMTS2,CPZ,CPQ,ADAMTS17
CS6-2	TRUE	0.0459	91	87	6	0.069	0.066	GO:0008083	MF	29	growth factor activity	CLEC11A,CTGF,IGF1,TGFB2,CXCL12,MIA
CS6-3	TRUE	3.45e-08	1984	88	38	0.432	0.019	GO:0009653	BP	3	anatomical structure morphogenesis	FAP,EPHA2,ID3,ACTN1,SDC4,ADARB1,ZFP36L1,TNFSF11,RGCC,SDC2,MYH9,ENAH,PKDCC,TMEM2,SMAD7,SERPINE2,TNC,DLX6,ADAMTS9,PLXND1,PAK1,CRISPLD2,ANKRD11,SMAD6,BMP6,HEY1,NPNT,FZD5,S1PR1,CDC42EP1,MMP13,JUNB,COL25A1,PRCP,FAT1,RUNX3,MAFB,FOXS1
CS6-3	TRUE	7.15e-07	978	99	27	0.273	0.028	GO:0022610	BP	13	biological adhesion	FAP,EPDR1,EPHA2,SCARF2,ACTN1,SDC4,ZFP36L1,TNFSF11,RGCC,CLDN10,MYH9,SMAD7,SERPINE2,NOTCH1,TNC,SPP1,ADAMTS9,PLXND1,NFKBIZ,SMAD6,NPNT,RAP1GAP,S1PR1,LRRC15,TLN2,FAT1,RUNX3
CS6-3	TRUE	2.51e-06	854	95	24	0.253	0.028	GO:0035295	BP	4	tube development	FAP,EPHA2,SDC4,ZFP36L1,RGCC,MYH9,ENAH,PKDCC,TMEM2,SMAD7,SERPINE2,NOTCH1,TNC,ADAMTS9,PLXND1,PAK1,CRISPLD2,SMAD6,HEY1,NPNT,FZD5,S1PR1,JUNB,PRCP
CS6-3	TRUE	0.00758	4	10	2	0.2	0.5	GO:0060244	BP	1	negative regulation of cell proliferation involved in contact inhibition	FAP,PAK1
CS6-3	TRUE	0.00847	172	54	7	0.13	0.041	GO:0002573	BP	15	myeloid leukocyte differentiation	EPHA2,ZFP36L1,TNFSF11,MYH9,RUNX1,JUNB,MAFB
CS6-3	TRUE	0.0144	546	181	21	0.116	0.038	GO:0070848	BP	7	response to growth factor	EPHA2,SIRT1,ZFP36L1,SFRP4,SNAI2,SMAD7,NRP2,NOTCH1,LRP4,TNC,FGFR2,CHRDL1,PTPRF,SMAD6,BMP6,VASN,NPNT,RAP1GAP,ID1,FGFR3,RUNX3
CS6-3	TRUE	0.0154	1511	218	45	0.206	0.03	GO:0006357	BP	12	regulation of transcription by RNA polymerase II	ETV1,ID3,RPL10,SIRT1,SFRP4,TNFSF11,RGCC,SNAI2,RUNX1,SMAD7,NOTCH1,LRP4,DHX36,CCNL2,CLOCK,CHRDL1,IKBKB,WWP2,ETS1,BMP5,SLTM,NFYC,LMO7,TTC21B,NFKBIZ,SMAD6,NOTCH3,EGR1,BMP6,HEY1,ZBTB38,NPNT,ID1,FZD5,S1PR1,TSHZ2,ARID4A,KMT2D,JUNB,GPER1,CHD6,CHD4,RUNX3,MAFB,FOXS1
CS6-3	TRUE	0.0303	212	95	9	0.095	0.042	GO:0043062	BP	14	extracellular structure organization	FAP,SDC4,RGCC,NOTCH1,ADAMTS9,CRISPLD2,APLP2,NPNT,MMP13
CS6-3	TRUE	0.0401	315	122	12	0.098	0.038	GO:0001667	BP	9	ameboidal-type cell migration	FAP,EPHA2,SDC4,RGCC,MYH9,NRP2,NOTCH1,SEMA3A,ADAMTS9,PLXND1,PAK1,PRCP
CS6-3	TRUE	0.0426	1278	218	39	0.179	0.031	GO:0051254	BP	5	positive regulation of RNA metabolic process	ETV1,ACTN1,SIRT1,CCAR1,ADARB1,ZFP36L1,RIOK1,TNFSF11,RGCC,RUNX1,NOTCH1,DHX36,CCNL2,CLOCK,SPP1,IKBKB,KAT6A,WWP2,ETS1,BMP5,NFYC,LMO7,SMAD6,NOTCH3,EGR1,BMP6,ZBTB38,NPNT,WDR43,FZD5,S1PR1,TNRC6B,ARID4A,KMT2D,JUNB,GPER1,CHD6,RUNX3,MAFB
CS6-3	TRUE	0.0429	18	5	2	0.4	0.111	GO:0030574	BP	2	collagen catabolic process	FAP,MMP13
CS6-3	TRUE	0.0477	171	95	8	0.084	0.047	GO:0043542	BP	11	endothelial cell migration	FAP,EPHA2,RGCC,MYH9,NOTCH1,ADAMTS9,PLXND1,PRCP
CS6-3	TRUE	1.1e-06	995	36	16	0.444	0.016	GO:0044421	CC	8	extracellular region part	FAP,EPDR1,CP,PODNL1,GPX3,TNFSF11,SERPINE2,WISP2,TNC,CRISPLD2,ENPP1,COL6A3,MMP13,LRRC15,NAV2,COL25A1
CS6-3	TRUE	0.0164	142	71	7	0.099	0.049	GO:0005925	CC	10	focal adhesion	EPHA2,ACTN1,SDC4,MYH9,ENAH,TLE2,TLN2
CS6-3	TRUE	0.00118	27	34	4	0.118	0.148	GO:0001968	MF	6	fibronectin binding	SDC4,TNC,MMP13,LRRC15
CS6-4	TRUE	2.28e-05	1984	41	21	0.512	0.011	GO:0009653	BP	4	anatomical structure morphogenesis	ELK3,MMP9,NET1,NIPBL,ENPP2,ITGB5,ROBO1,ETS2,EYA1,OTOR,PTN,TPM1,LOXL2,FMNL2,SOBP,ERG,FOXL2,SOX6,TCF4,FREM1,HHIP
CS6-4	TRUE	0.000867	890	40	13	0.325	0.015	GO:0072359	BP	6	circulatory system development	ELK3,MMP9,NIPBL,ENPP2,ROBO1,EYA1,PTN,TPM1,LOXL2,ERG,SOX6,TCF4,HHIP
CS6-4	TRUE	0.0133	495	40	9	0.225	0.018	GO:0048514	BP	5	blood vessel morphogenesis	ELK3,MMP9,ENPP2,ROBO1,EYA1,PTN,LOXL2,TCF4,HHIP
CS6-4	TRUE	0.021	383	41	8	0.195	0.021	GO:0001501	BP	1	skeletal system development	MMP9,NIPBL,EYA1,OTOR,LOXL2,SOX6,FREM1,HHIP
CS6-4	TRUE	0.0355	1379	23	10	0.435	0.007	GO:0009888	BP	3	tissue development	MMP9,ITGB5,ETS2,PTN,TPM1,LOXL2,ERG,FOXL2,SOX6,HHIP
CS6-4	TRUE	0.0436	3116	19	13	0.684	0.004	GO:0048869	BP	2	cellular developmental process	MMP9,NET1,ASAP1,ITGB5,ETS2,MME,PTN,TPM1,LOXL2,FMNL2,ERG,FOXL2,SOX6
CS6-5	TRUE	1.17e-83	1347	681	247	0.363	0.183	GO:0007049	BP	24	cell cycle	CDC45,RPA1,PCNT,UHRF1,UBE2C,FOXM1,TUBB5,SPAG5,CCNE1,PAXIP1,DBF4,CHAF1A,MCM2,KIF20A,SYCE2,PHB2,SLBP,SPC25,CDC20,GMNN,CDK4,POLE,ARPP19,CCDC124,RPA3,HSPA8,NCAPG,ETAA1,BRCA1,CDC6,ATAD5,BIRC5,MYBL2,CENPV,TRIM37,YWHAH,E2F2,PSMC3IP,DDX39B,FBXO5,CDK1,E2F7,FZR1,XPO1,SKA2,PRR11,PIMREG,AURKB,CTC1,TOP2A,VRK1,ERH,TRIP13,SLF1,RNASEH2B,SKA3,PBK,ESCO2,BORA,HAUS4,RAD21,MTBP,MCM4,NDE1,CHAF1B,DONSON,MIS18A,RACGAP1,…
CS6-5	TRUE	2.08e-40	414	913	115	0.126	0.278	GO:0006281	BP	22	DNA repair	CDC45,RPA1,UHRF1,FOXM1,PAXIP1,CHAF1A,PNKP,RUVBL2,MSH6,POLA1,POLE,RPA3,RNF168,UBE2A,ETAA1,BRCA1,UCHL5,POLR2I,CDK1,FZR1,POLD2,SMC6,DEK,TRIP13,SLF1,ESCO2,RAD21,XRCC6,RFC4,CHAF1B,RFC2,SMCHD1,MSH2,PRPF19,FEN1,CDCA5,SMC3,CENPX,CDK2,BARD1,UBE2T,NUCKS1,PARP1,SSRP1,RAD51,PCNA,MCM8,NBN,SMC2,USP1,RAD54L,SFPQ,RPA2,PARK7,MAD2L2,RFC1,CDC7,RFC5,GTF2H3,UNG,RUVBL1,RECQL,RAD18,RAD51AP1,BLM,KIF22,POLD3,NSMCE1,CUL4B…
CS6-5	TRUE	1.65e-16	76	475	26	0.055	0.342	GO:0034502	BP	19	protein localization to chromosome	RPA1,RUVBL2,CDK1,AURKB,SLF1,ESCO2,RAD21,CENPQ,NDC80,CDCA5,CCT8,KNL1,RPA2,CENPA,EZH2,CCT7,PLK1,ZW10,TTK,BUB1B,MIS12,RCC2,BRCA2,HASPIN,TCP1,SPDL1
CS6-5	TRUE	6.68e-11	281	926	56	0.06	0.199	GO:0006913	BP	5	nucleocytoplasmic transport	KPNB1,EMD,CSE1L,PHB2,PPP1CC,HNRNPA2B1,DDX39,NOLC1,HSPA8,ANP32E,NUP50,BRCA1,KPNA2,AKAP1,DDX39B,CDK1,XPO1,NUP85,HSP90AA1,NUP155,RANGAP1,KPNA1,HSPA9,POLA2,BARD1,ECT2,NCBP1,ANP32B,TXN1,NDC1,PARK7,RAN,IPO5,RBMX2,ANP32A,RANGRF,NUP93,CTDSPL2,NUP54,PKIG,AAAS,NXT1,NUP205,NUP133,CCHCR1,IPO11,ANKLE1,NUP188,NUP107,CFL1,ABCE1,RRS1,IPO7,SRSF3,SARNP,EIF5A
CS6-5	TRUE	1.71e-10	164	903	40	0.044	0.244	GO:0006403	BP	27	RNA localization	SLBP,HNRNPA2B1,DDX39,NUP50,DDX39B,XPO1,PNPT1,NUP85,NUP155,SRSF7,ALYREF,EIF4A3,TERF1,NOP58,AHCTF1,NOP10,EXOSC3,NCBP1,NDC1,RAN,RBMX2,NUP93,NUP54,NUP37,AAAS,NXT1,RBM8A,EXOSC2,NUP133,NUP188,NUP107,MRPL18,ABCE1,HNRNPA3,RRS1,TCP1,SRSF3,SARNP,EIF5A,TOMM20
CS6-5	TRUE	1.5e-08	140	903	34	0.038	0.243	GO:0050657	BP	6	nucleic acid transport	SLBP,HNRNPA2B1,DDX39,NUP50,DDX39B,XPO1,PNPT1,NUP85,NUP155,SRSF7,ALYREF,EIF4A3,AHCTF1,NCBP1,NDC1,RAN,RBMX2,NUP93,NUP54,NUP37,AAAS,NXT1,RBM8A,NUP133,NUP188,NUP107,MRPL18,ABCE1,HNRNPA3,RRS1,SRSF3,SARNP,EIF5A,TOMM20
CS6-5	TRUE	4.51e-06	194	915	37	0.04	0.191	GO:0017038	BP	7	protein import	KPNB1,CSE1L,TOMM40,TIMM50,PHB2,NOLC1,HSPA8,NUP50,BRCA1,KPNA2,AKAP1,CDK1,TIMM13,HSPA4,NUP85,TIMM22,HSP90AA1,NUP155,SAMM50,KPNA1,POLA2,HSPD1,TIMM10,ECT2,TXN1,GRPEL1,RAN,IPO5,NUP54,PKIG,NUP133,IPO11,NUP188,NUP107,CFL1,IPO7,TOMM20
CS6-5	TRUE	4.81e-06	66	996	21	0.021	0.318	GO:0045814	BP	14	negative regulation of gene expression, epigenetic	CDC45,UHRF1,DNMT1,HDAC2,TRIM27,HIRA,DPY30,HELLS,HAT1,EZH2,SMARCA5,SMARCA4,MBD3,RIF1,H2AFZ,SUV39H1,H2AFV,H2AFX,H2AFJ,HIST1H2AF,HIST2H2AC
CS6-5	TRUE	7.82e-06	358	637	43	0.068	0.12	GO:0009314	BP	33	response to radiation	PAXIP1,RUVBL2,SOD2,RNF168,UBE2A,BRCA1,AURKB,EIF2S1,PBK,XRCC6,MSH2,NUCKS1,PARP1,RAD51,PCNA,ECT2,PPID,TXN1,USP1,RAD54L,RAD18,RAD51AP1,BLM,RRM1,BABAM1,CHEK1,TIPIN,CDC25A,TOPBP1,RFWD3,FIGNL1,DTL,POLD1,PCLAF,HMGN1,BRCA2,TICRR,H2AFX,EEF1D,RAD54B,HMGCS1,NOC2L,CDKN2D
CS6-5	TRUE	1.11e-05	29	410	10	0.024	0.345	GO:0007143	BP	17	female meiotic nuclear division	FBXO5,TOP2A,TRIP13,SGO2A,MASTL,CDC25B,AURKA,PLK1,NCAPH,TTK
CS6-5	TRUE	1.59e-05	126	475	20	0.042	0.159	GO:0009411	BP	9	response to UV	RUVBL2,RNF168,UBE2A,AURKB,EIF2S1,PBK,PARP1,PCNA,PPID,USP1,RAD18,CHEK1,TIPIN,DTL,POLD1,PCLAF,HMGN1,BRCA2,NOC2L,CDKN2D
CS6-5	TRUE	7.95e-05	17	483	8	0.017	0.471	GO:1904666	BP	18	regulation of ubiquitin protein ligase activity	CDC20,FBXO5,FZR1,MASTL,MAD2L2,MAD2L1,PLK1,UBE2S
CS6-5	TRUE	0.000238	38	975	14	0.014	0.368	GO:0045190	BP	42	isotype switching	PAXIP1,MSH6,RNF168,ATAD5,TRAPPC13,MSH2,HSPD1,NBN,EXOSC3,MAD2L2,UNG,RIF1,EXO1,NSD2
CS6-5	TRUE	0.000238	38	975	14	0.014	0.368	GO:0002208	BP	32	somatic diversification of immunoglobulins involved in immune response	PAXIP1,MSH6,RNF168,ATAD5,TRAPPC13,MSH2,HSPD1,NBN,EXOSC3,MAD2L2,UNG,RIF1,EXO1,NSD2
CS6-5	TRUE	0.00043	311	936	46	0.049	0.148	GO:0018205	BP	23	peptidyl-lysine modification	BRPF1,PAXIP1,RUVBL2,DNMT1,UBE2I,BRCA1,SUZ12,HDAC2,SUMO2,GLRX5,EEF1AKMT1,NAA50,DPY30,NELFE,JADE1,SUMO1,SMYD2,SUV39H2,PHF19,HAT1,POLE3,PARK7,EZH2,RUVBL1,SGF29,NFATC2IP,NDUFAB1,HCFC1,CHEK1,SMARCA4,SENP1,MBD3,RIF1,KAT7,SUV39H1,BRCA2,GNL3,TAF10,KMT5A,HIST1H1E,HIST1H1D,SAE1,UBA2,NSD2,AK6,NOC2L
CS6-5	TRUE	0.00046	9	19	3	0.158	0.333	GO:0009219	BP	31	pyrimidine deoxyribonucleotide metabolic process	TYMS,DUT,DCTPP1
CS6-5	TRUE	0.000473	377	952	53	0.056	0.141	GO:0019693	BP	26	ribose phosphate metabolic process	COX5A,ATP5D,CS,ATP5G1,HSPA8,COX7C,ATP5G3,CDK1,NDUFA12,HINT1,PFAS,ACLY,PPIF,RNASEH2B,TKT,UMPS,ATP5J,GART,TPI1,MSH2,NUDT3,FASN,SHMT2,TALDO1,HPRT,NUDT5,ATIC,PARP1,UCK2,GMPS,STOML2,AK2,PARK7,PAICS,RAN,PRPS1,PKM,MIF,FIGNL1,CCNB1,MVK,GPHN,ATP5K,ATPIF1,GAPDH,FXN,UQCR10,SUCLG2,IMPDH2,LDHA,CYCS,NDUFB6,AK6
CS6-5	TRUE	0.00169	22	975	10	0.01	0.455	GO:0045830	BP	8	positive regulation of isotype switching	PAXIP1,MSH6,ATAD5,TRAPPC13,MSH2,EXOSC3,MAD2L2,UNG,RIF1,NSD2
CS6-5	TRUE	0.00192	10	986	7	0.007	0.7	GO:0070203	BP	43	regulation of establishment of protein localization to telomere	CCT3,CCT5,CCT8,TERF1,CCT7,CCT2,TCP1
CS6-5	TRUE	0.00631	143	771	23	0.03	0.161	GO:0045333	BP	20	cellular respiration	COX5A,CS,SOD2,COX7C,MDH2,CDK1,NDUFA12,MDH1,PNPT1,NDUFA5,SHMT2,FH1,IDH2,IDH3A,AIFM1,CISD1,CCNB1,FXN,UQCR10,SUCLG2,CYCS,NDUFAF2,NDUFB6
CS6-5	TRUE	0.00678	545	927	64	0.069	0.117	GO:0006412	BP	29	translation	HNRNPD,NHP2,MRPL2,CDK4,VARS,MRPL49,MRPS25,NOLC1,DDX39B,RWDD1,MRPS24,SHMT1,EFTUD2,EIF2S1,WARS,MRPL36,DHFR,MRPL13,TARBP2,MRPL14,TCOF1,MRPL16,EIF1AD,MRPL11,PA2G4,SHMT2,EIF4A3,TYMS,NCL,EIF4E,NCBP1,MRPS15,MRPL20,GTF2H3,AIMP2,MRPL51,MRPS11,RBM3,KARS,SYNCRIP,MRPL15,EIF2S3X,MRPL41,RBM8A,CDC123,MRPL12,EIF4H,MVK,RPS2,TICRR,MRPS7,EEF1D,EIF3B,MRPL18,GAPDH,ABCE1,EIF4A1,PTCD3,EIF3G,EEF1G,NANOS1,EIF2S2,SARNP,EI…
CS6-5	TRUE	0.0257	180	910	28	0.031	0.156	GO:0006473	BP	40	protein acetylation	BRPF1,PAXIP1,NAA20,RUVBL2,BRCA1,MDH2,HDAC2,ESCO2,DSCC1,NAA50,JADE1,HAT1,POLE3,PARK7,RUVBL1,SGF29,HCFC1,NAA10,CHEK1,SMARCA4,MBD3,KAT7,BRCA2,TAF10,CEP295,NAA15,AK6,NOC2L
CS6-5	TRUE	0.0285	67	883	15	0.017	0.224	GO:0001824	BP	3	blastocyst development	PSMC3,RRP7A,PRPF19,GINS1,NBN,NASP,CDK11B,PSMC4,GINS4,CHEK1,SMARCA4,SF3B6,BRCA2,RBBP8,NCAPG2
CS6-5	TRUE	0.0474	30	765	9	0.012	0.3	GO:0045070	BP	35	positive regulation of viral genome replication	PKN2,SRPK1,HSPA8,TOP2A,TARBP2,NUCKS1,PPID,PPIH,PPIA
CS6-5	TRUE	2.54e-103	5464	996	708	0.711	0.13	GO:0005634	CC	37	nucleus	CDC45,HNRNPD,RPA1,ILF2,NHP2,UHRF1,MYG1,UBE2C,KPNB1,FOXM1,TUBB5,BRPF1,DDX18,EMD,CCNE1,PSMC3,SF3A1,PAXIP1,DBF4,SNRPD1,GTF2F1,CSE1L,NAA20,BAZ1B,CHAF1A,MCM2,PNKP,HMGN2,PPP5C,TIMM50,KIF20A,SYCE2,RUVBL2,TFAM,DNMT1,PHB2,PPP1CC,PKN2,SLBP,SRPK1,LBR,HDGF,HNRNPA2B1,SPC25,MSH6,MCM5,ASF1B,DDX39,BCAS2,OSGEP,CDC20,PTBP1,CDT1,POLA1,GMNN,CDK4,PSMD2,LSM2,POLE,HNRNPA0,PRPF31,CBX5,NEDD8,RPA3,RNF168,CACYBP,CAMTA1,UBE…
CS6-5	TRUE	4.78e-88	3646	996	542	0.544	0.149	GO:0070013	CC	45	intracellular organelle lumen	CDC45,HNRNPD,RPA1,ILF2,NHP2,UHRF1,MYG1,KPNB1,TUBB5,BRPF1,DDX18,EMD,CCNE1,PSMC3,SF3A1,PAXIP1,DBF4,GTF2F1,CSE1L,BAZ1B,MRPL2,CHAF1A,MCM2,PNKP,TIMM50,KIF20A,SYCE2,RUVBL2,TFAM,DNMT1,PHB2,PPP1CC,PKN2,SLBP,SRPK1,LBR,HDGF,HNRNPA2B1,MSH6,MCM5,ASF1B,DDX39,CS,BCAS2,OSGEP,CDC20,CDT1,POLA1,CDK4,SOD2,POLE,MRPL49,HNRNPA0,PRPF31,CBX5,NEDD8,RPA3,RNF168,CACYBP,MRPS25,CAMTA1,UBE2I,NOLC1,HSPA8,PSMA2,ANP32E,PRELID3B,…
CS6-5	TRUE	3.26e-69	4270	996	560	0.562	0.131	GO:0032991	CC	12	protein-containing complex	CDC45,COX5A,HNRNPD,RPA1,ILF2,NHP2,UBE2C,CCT3,KPNB1,TUBB5,BRPF1,SPAG5,CCNE1,PSMC3,SF3A1,PAXIP1,SNRPD1,GTF2F1,NAA20,MRPL2,CHAF1A,MCM2,TOMM40,ATP5D,PPP5C,BTBD2,TIMM50,KIF20A,RUVBL2,TFAM,DNMT1,PHB2,PPP1CC,PKN2,SLBP,LBR,HDGF,HNRNPA2B1,SPC25,MSH6,MCM5,ASF1B,DDX39,BCAS2,ATP5G1,OSGEP,CDC20,CDT1,POLA1,CDK4,KIF5B,PSMD2,LSM2,POLE,MRPL49,PPP2R1A,PRPF31,CBX5,RPA3,RNF168,CACYBP,NDUFA2,MRPS25,UBE2I,NOLC1,HSPA8,…
CS6-5	TRUE	9.65e-13	348	465	46	0.099	0.132	GO:0005874	CC	36	microtubule	TUBB5,SPAG5,KIF20A,BIRC5,CDK1,DYNLL2,AURKB,SKA3,HAUS4,GTSE1,NDE1,TUBA1B,INCENP,KIF20B,CCT8,KIF18A,NUSAP1,KNSTRN,TPX2,AURKA,KIF2C,STMN1,NUDC,KNTC1,CCT7,FKBP4,KIF22,PLK1,KIF23,ZW10,ASPM,KIF4,TUBG1,HAUS8,SKA1,TUBB4B,KIF15,CKAP2,PRC1,CKAP5,RCC2,CENPE,CEP295,TCP1,PSRC1,KIFC1
CS6-5	TRUE	7.24e-11	3051	915	290	0.317	0.095	GO:0005829	CC	13	cytosol	HNRNPD,PCNT,UBE2C,CCT3,KPNB1,TUBB5,BRPF1,PSMC3,SNRPD1,CSE1L,NAA20,TOMM40,PPP5C,BTBD2,RUVBL2,FAM162A,PKN2,SLBP,SRPK1,SPC25,MSH6,TBCB,CDC20,POLA1,GMNN,CDK4,KIF5B,PSMD2,VARS,CCDC124,NEDD8,ODC1,RNF168,CACYBP,CAMTA1,UBE2I,HSPA8,PSMA2,QDPR,BIRC5,UCHL5,PFN1,KPNA2,C1QBP,TRIM37,G3BP1,YWHAH,CHTF18,CDK1,CEP290,SNRPF,NDUFA12,SNRPD3,HINT1,XPO1,CDC34,MDH1,HMMR,HSPA4,PNPT1,RNF187,SHMT1,RRM2,PSMC5,NUP85,ACLY,EFT…
CS6-5	TRUE	3.18e-27	4414	993	473	0.476	0.107	GO:1901363	MF	15	heterocyclic compound binding	CDC45,HNRNPD,RPA1,ILF2,NHP2,UHRF1,UBE2C,CCT3,FOXM1,TUBB5,BRPF1,DDX18,PSMC3,SF3A1,DBF4,SNRPD1,GTF2F1,BAZ1B,MRPL2,MCM2,HMGN2,PPP5C,KIF20A,RUVBL2,TFAM,DNMT1,PKN2,SLBP,SRPK1,LBR,HDGF,HNRNPA2B1,MSH6,MCM5,DDX39,PTBP1,CDT1,POLA1,CDK4,KIF5B,SOD2,VARS,LSM2,POLE,HNRNPA0,PRPF31,RPA3,CAMTA1,UBE2I,NOLC1,HMGB3,HSPA8,QDPR,UBE2A,BRCA1,NT5C3B,CDC6,SUZ12,ATAD5,MYBL2,DDX27,RRP7A,PFN1,AKAP1,G3BP1,SART3,E2F2,CHTF18,P…
CS6-5	TRUE	1.77e-15	72	900	31	0.034	0.431	GO:0008094	MF	39	DNA-dependent ATPase activity	RUVBL2,MSH6,CHTF18,TOP2A,DSCC1,XRCC6,MCM4,RFC4,RFC2,MSH2,MCM6,RAD51,NBN,RFC1,RFC5,GTF2H3,MCM7,RUVBL1,RECQL,RAD18,BLM,SMARCA4,RECQL4,RFC3,POLQ,BRIP1,DNA2,RTEL1,ERCC6L,RBBP4,RAD54B
CS6-5	TRUE	1.37e-13	156	900	43	0.048	0.276	GO:0140097	MF	10	catalytic activity, acting on DNA	CDC45,RUVBL2,DNMT1,POLA1,POLE,POLD2,TOP2A,XRCC6,MCM4,FEN1,POLA2,TERF1,PRIM2,MCM6,RAD51,PCNA,GINS1,NBN,RAD54L,UNG,MCM7,RUVBL1,RECQL,BLM,GINS4,GINS2,RECQL4,POLQ,BRIP1,APEX1,DNA2,DDX1,POLD1,RTEL1,EME1,NEIL3,EXO1,RBBP8,ERCC6L,GEN1,LIG1,PTGES3,RAD54B
CS6-5	TRUE	4.87e-11	1232	987	156	0.158	0.127	GO:0005524	MF	4	ATP binding	ILF2,UBE2C,CCT3,DDX18,PSMC3,BAZ1B,MCM2,PPP5C,KIF20A,RUVBL2,PKN2,SRPK1,MSH6,MCM5,DDX39,CDK4,KIF5B,VARS,UBE2I,HSPA8,UBE2A,CDC6,ATAD5,DDX27,G3BP1,CHTF18,DDX39B,CDK1,DDX21,CDC34,HSPA4,SMC6,PSMC5,AURKB,PFAS,TOP2A,ACLY,MTHFD1,VRK1,WARS,HSP90AA1,TRIP13,PBK,CCT5,MCM4,RFC4,GART,RFC2,CHD1,PKMYT1,SMCHD1,MSH2,HSPA9,KIF20B,SMC3,HELLS,CDK2,TK1,EIF4A3,CCT8,HSPD1,STK16,PASK,DTYMK,ACTR3,MCM6,UBE2T,NVL,UCK2,SEPHS1…
CS6-5	TRUE	1.37e-07	16	375	9	0.024	0.562	GO:0035173	MF	34	histone kinase activity	BAZ1B,CDK1,AURKB,VRK1,CDK2,AURKA,CHEK1,CCNB1,HASPIN
CS6-5	TRUE	7.17e-05	220	60	10	0.167	0.045	GO:0008017	MF	30	microtubule binding	BIRC5,RACGAP1,KIF20B,NUSAP1,KIF22,KIF23,KIF4,KIF15,PRC1,CENPE
CS6-5	TRUE	8.21e-05	32	915	13	0.014	0.406	GO:0008536	MF	38	Ran GTPase binding	KPNB1,CSE1L,NUP50,BIRC5,XPO1,RANGAP1,RCC1,IPO5,RANGRF,NXT1,IPO9,IPO11,IPO7
CS6-5	TRUE	0.000136	11	950	8	0.008	0.727	GO:0070990	MF	2	snRNP binding	SNRPD1,PRPF31,SNRPD3,SNRPB,SNRPD2,GM8186,SNRPG,SNRPE
CS6-5	TRUE	0.000871	7	142	4	0.028	0.571	GO:0043515	MF	16	kinetochore binding	TTK,CENPH,CENPE,SPDL1
CS6-5	TRUE	0.00128	12	714	7	0.01	0.583	GO:0003688	MF	44	DNA replication origin binding	CDC45,MCM2,MCM5,ORC2,MCM10,KAT7,GRWD1
CS6-5	TRUE	0.00148	21	546	8	0.015	0.381	GO:0017056	MF	41	structural constituent of nuclear pore	NUP85,NUP155,NDC1,NUP93,NUP205,NUP133,NUP188,NUP107
CS6-5	TRUE	0.00481	29	301	7	0.023	0.241	GO:0016538	MF	21	cyclin-dependent protein serine/threonine kinase regulator activity	CCNE1,CKS1B,CCNE2,CDKN2C,CCNB1,CKS2,CDKN2D
CS6-5	TRUE	0.015	5	471	4	0.008	0.8	GO:0010997	MF	25	anaphase-promoting complex binding	CDC20,FZR1,PLK1,CLSPN
CS6-5	TRUE	0.036	5	160	3	0.019	0.6	GO:0097100	MF	28	supercoiled DNA binding	PSIP1,HMGB2,HMGB1
CS6-5	TRUE	0.0488	61	896	14	0.016	0.23	GO:0009055	MF	1	electron transfer activity	COX5A,COX6C,COX7C,NDUFA12,UQCR11,GLRX5,GSR,CIAPIN1,COX7A2,AIFM1,UQCR10,COX5B,CYCS,NDUFAF2
CS6-6	TRUE	1.54e-13	4822	295	166	0.563	0.034	GO:0032501	BP	6	multicellular organismal process	NGFR,AXIN2,EGFL6,BCL11A,LTBP1,NFIX,TIAM1,CACNB3,GRM3,STAT3,CRABP2,SLC1A3,PAFAH1B3,IGF1R,RUNX1T1,CACNA2D2,ADGRL1,BICC1,PMP22,LAMA2,SIM1,PTPRB,MEIS1,TNS3,IGFBP3,ADCY1,LIMK2,ID2,NXN,CACNA1G,COCH,GSC,ID4,BARX1,ASPN,ROR2,CXCL14,PLK2,ERBIN,FGF9,GFRA2,GDNF,ALCAM,CHODL,ITSN1,SMOC2,TMEM178,LOX,FBN2,FAS,LIPA,PRDX5,FLNB,HOMER2,SNCA,IGFBP5,MR1,PRRX1,ITGAV,MEIS2,STMN2,PEX5L,SFRP2,DCLK2,ADGRL2,CYR61,ASPH,BRINP…
CS6-6	TRUE	6.59e-13	4190	189	108	0.571	0.026	GO:0048856	BP	17	anatomical structure development	NGFR,EGFL6,BCL11A,LTBP1,NFIX,TIAM1,STAT3,CRABP2,SLC1A3,PAFAH1B3,RUNX1T1,CACNA2D2,BICC1,SIM1,TNS3,IGFBP3,ADCY1,COCH,GSC,ID4,BARX1,ASPN,ROR2,CXCL14,PLK2,FGF9,GFRA2,GDNF,ALCAM,CHODL,ITSN1,LOX,FBN2,LIPA,FLNB,SNCA,IGFBP5,PRRX1,MEIS2,STMN2,SFRP2,ADGRL2,CYR61,ASPH,BRINP1,EPHB2,FOSL2,UCHL1,ARHGDIB,BHLHE41,PARVA,TNMD,GAS6,SFRP1,ASAH1,HPGD,SORBS2,TAGLN,ADAMTS7,ZIC1,CSPG5,TBXA2R,TPBG,PCDH17,ACTA2,TWIST1,RIP…
CS6-6	TRUE	1.61e-10	2505	202	79	0.391	0.032	GO:0010646	BP	1	regulation of cell communication	TIAM1,CACNB3,STAT3,ARHGEF40,CRABP2,SLC1A3,IGF1R,CACNA2D2,BICC1,IGFBP4,GATSL3,IGFBP3,GSC,BARX1,ASPN,ROR2,CXCL14,PLK2,FGF9,GFRA2,GDNF,LY6H,ITSN1,FBN2,ARHGEF9,HOMER2,SNCA,IGFBP5,PRRX1,RALGPS2,SFRP2,CYR61,ASPH,EPHB2,UCHL1,ARHGDIB,CTSC,GAS6,SFRP1,WWC2,ZIC1,CSPG5,TMEM131L,PCDH17,ACTA2,TWIST1,RIPOR2,TBC1D24,SPRY1,KCTD8,INPP4B,CDON,PLCL1,IRS2,GORAB,INHBA,PDE3A,DMD,NTF3,RASL11B,GREM2,NLGN2,GAS1,VSNL1,KCNN…
CS6-6	TRUE	2.56e-10	2526	202	79	0.391	0.031	GO:0023051	BP	15	regulation of signaling	TIAM1,CACNB3,STAT3,ARHGEF40,CRABP2,SLC1A3,IGF1R,CACNA2D2,BICC1,IGFBP4,GATSL3,IGFBP3,GSC,BARX1,ASPN,ROR2,CXCL14,PLK2,FGF9,GFRA2,GDNF,LY6H,ITSN1,FBN2,ARHGEF9,HOMER2,SNCA,IGFBP5,PRRX1,RALGPS2,SFRP2,CYR61,ASPH,EPHB2,UCHL1,ARHGDIB,CTSC,GAS6,SFRP1,WWC2,ZIC1,CSPG5,TMEM131L,PCDH17,ACTA2,TWIST1,RIPOR2,TBC1D24,SPRY1,KCTD8,INPP4B,CDON,PLCL1,IRS2,GORAB,INHBA,PDE3A,DMD,NTF3,RASL11B,GREM2,NLGN2,GAS1,VSNL1,KCNN…
CS6-6	TRUE	2.14e-07	3765	257	113	0.44	0.03	GO:0007165	BP	4	signal transduction	NGFR,AXIN2,BCL11A,LTBP1,TIAM1,CACNB3,GRM3,STAT3,ARHGEF40,CRABP2,IGF1R,GABRA1,ADGRL1,BICC1,IGFBP4,LSP1,GATSL3,IGFBP3,ADCY1,LIMK2,NXN,GSC,BARX1,ASPN,ROR2,CXCL14,PLK2,ERBIN,FGF9,GFRA2,GDNF,MGRN1,LY6H,BFAR,ITSN1,FBN2,IFITM3,ARHGEF9,HOMER2,SNCA,IGFBP5,PRRX1,RALGPS2,ITGAV,PEX5L,SFRP2,DCLK2,ADGRL2,CYR61,ASPH,GEM,PODN,EPHB2,UCHL1,ARHGDIB,IL17RC,TSPAN9,CTSC,GAS6,ARHGEF7,SFRP1,WWC2,HPGD,SORBS2,ZIC1,CDC14B,…
CS6-6	TRUE	1.33e-05	7	53	4	0.075	0.571	GO:0043568	BP	20	positive regulation of insulin-like growth factor receptor signaling pathway	IGFBP4,IGFBP3,IGFBP5,CDH3
CS6-6	TRUE	1.71e-05	193	143	14	0.098	0.073	GO:0046883	BP	8	regulation of hormone secretion	TIAM1,IGFBP3,ITSN1,SFRP1,IRS2,INHBA,NLGN2,VSNL1,HMGA2,LEPR,C1QTNF3,TAC1,NNAT,SOX4
CS6-6	TRUE	0.000128	716	127	23	0.181	0.032	GO:0008284	BP	18	positive regulation of cell proliferation	TIAM1,IGF1R,ID4,FGF9,GDNF,IGFBP5,PRRX1,MEIS2,SFRP2,CYR61,FOSL2,GAS6,SFRP1,HPGD,CDON,IRS2,DMD,NTF3,NLGN2,HMGA2,MAB21L1,CDH3,TAC1
CS6-6	TRUE	0.000159	1287	176	39	0.222	0.03	GO:0040011	BP	14	locomotion	TIAM1,IGF1R,LSP1,TNS3,IGFBP3,CYGB,ROR2,CXCL14,PLK2,FGF9,GDNF,ALCAM,SNCA,IGFBP5,SFRP2,CYR61,SVBP,EPHB2,ARHGDIB,PARVA,GAS6,SFRP1,TBXA2R,ACTA2,TWIST1,RIPOR2,MEOX2,TBC1D24,SEMA6C,IRS2,NTF3,CH25H,NLGN2,GAS1,SLIT3,GRIN2A,TAC1,CTNNA2,PEAK1
CS6-6	TRUE	0.00157	580	177	23	0.13	0.04	GO:0000904	BP	10	cell morphogenesis involved in differentiation	BCL11A,TIAM1,CRABP2,SLC1A3,ADCY1,GDNF,ALCAM,FLNB,EPHB2,UCHL1,PARVA,TNMD,SFRP1,RIPOR2,TBC1D24,SEMA6C,NTF3,LINGO1,GAS1,SLIT3,CTNNA2,RGMA,PEAK1
CS6-6	TRUE	0.00311	476	293	27	0.092	0.057	GO:0007610	BP	28	behavior	STAT3,SLC1A3,MEIS1,ADCY1,ID2,PLK2,HOMER2,SNCA,MEIS2,BRINP1,CNTFR,EPHB2,UCHL1,AFF2,ZIC1,ATP7A,PCDH17,CAMK4,PICALM,PLCB1,NLGN2,LEPR,EN1,GRIN2A,LSAMP,TAC1,GPR88
CS6-6	TRUE	0.00555	1420	176	38	0.216	0.027	GO:0006928	BP	16	movement of cell or subcellular component	TIAM1,IGF1R,TNS3,IGFBP3,CYGB,ROR2,CXCL14,PLK2,FGF9,GDNF,ALCAM,IGFBP5,SFRP2,CYR61,SVBP,EPHB2,UCHL1,ARHGDIB,PARVA,GAS6,SFRP1,TBXA2R,ACTA2,TWIST1,RIPOR2,MEOX2,TBC1D24,SEMA6C,IRS2,CACNA2D1,NTF3,CH25H,GAS1,KCNN2,SLIT3,TAC1,CTNNA2,PEAK1
CS6-6	TRUE	0.00704	687	69	14	0.203	0.02	GO:0030334	BP	7	regulation of cell migration	TIAM1,IGFBP3,CXCL14,PLK2,FGF9,IGFBP5,SFRP2,ARHGDIB,GAS6,TBXA2R,ACTA2,IRS2,NTF3,TAC1
CS6-6	TRUE	0.013	813	210	29	0.138	0.036	GO:0040007	BP	27	growth	BCL11A,TIAM1,STAT3,CRABP2,CACNA2D2,IGFBP4,IGFBP3,FBLN5,FGF9,ALCAM,IGFBP5,SFRP2,CYR61,GAS6,SFRP1,WWC2,SORBS2,CSPG5,SPRY1,SEMA6C,PICALM,INHBA,DMD,GAS1,SLIT3,HMGA2,LEPR,EN1,RGMA
CS6-6	TRUE	0.0262	88	83	6	0.072	0.068	GO:0010906	BP	9	regulation of glucose metabolic process	IGFBP4,IGFBP3,IGFBP5,IRS2,LEPR,C1QTNF3
CS6-6	TRUE	0.0318	1471	189	39	0.206	0.027	GO:0010628	BP	22	positive regulation of gene expression	NGFR,BCL11A,NFIX,STAT3,ID4,BARX1,ROR2,SAMD4,FGF9,GDNF,KHDRBS3,PRRX1,MEIS2,SFRP2,CYR61,ASPH,EPHB2,FOSL2,GAS6,SFRP1,ZIC1,ACTA2,TWIST1,MEOX2,CDON,CREB3L2,ZFHX3,INHBA,NTF3,TEAD1,HMGA2,EN1,ZFP462,CDH3,CYP26B1,RGMA,KLF14,SOX4,POU3F1
CS6-6	TRUE	0.0466	8	12	2	0.167	0.25	GO:1900165	BP	11	negative regulation of interleukin-6 secretion	GAS6,C1QTNF3
CS6-6	TRUE	1.15e-06	995	122	30	0.246	0.03	GO:0044421	CC	24	extracellular region part	EGFL6,LTBP1,IGFBP4,IGFBP3,COCH,FBLN5,ASPN,CXCL14,FGF9,GDNF,FBN2,IGFBP5,SFRP2,CYR61,SVEP1,CTSC,GAS6,SFRP1,HPGD,ADAMTS7,INHBA,LINGO1,GREM2,COL8A2,SLIT3,LEPR,C1QTNF3,TAC1,FBLN2,COL8A1
CS6-6	TRUE	9.1e-05	3236	295	106	0.359	0.033	GO:0005886	CC	5	plasma membrane	NGFR,AXIN2,TIAM1,CACNB3,GRM3,STAT3,SLC1A3,IGF1R,CACNA2D2,GABRA1,ADGRL1,CADPS2,PMP22,LSP1,LAMA2,ADCY1,CACNA1G,ROR2,ERBIN,GFRA2,CARMIL3,MGRN1,LY6H,ALCAM,ITSN1,SYNJ2,FAS,FLNB,IFITM3,ARHGEF9,HOMER2,SNCA,LANCL1,MR1,KIFAP3,RALGPS2,ITGAV,SYT13,NBEA,VEPH1,PTGFRN,ASPH,GEM,CNTFR,EPHB2,ADGRB2,SLC9A1,UCHL1,LRIG1,EMP1,IL17RC,TSPAN9,PARVA,ARHGEF7,SFRP1,HPGD,SORBS2,CSPG5,TMEM131L,ATP7A,TBXA2R,TPBG,PCDH17,RIPOR2…
CS6-6	TRUE	0.0383	523	158	18	0.114	0.034	GO:0043025	CC	3	neuronal cell body	LTBP1,TIAM1,SLC1A3,CYGB,ROR2,ALCAM,ITSN1,FLNB,HOMER2,SNCA,STMN2,BRINP1,EPHB2,UCHL1,SORBS2,DMD,KCNN2,TAC1
CS6-6	TRUE	0.000453	5	204	4	0.02	0.8	GO:0008467	MF	21	[heparan sulfate]-glucosamine 3-sulfotransferase 1 activity	HS3ST5,HS3ST3A1,HS3ST1,HS3ST3B1
CS6-6	TRUE	0.00139	11	247	5	0.02	0.455	GO:0031994	MF	13	insulin-like growth factor I binding	IGF1R,IGFBP4,IGFBP3,IGFBP5,ITGAV
CS6-6	TRUE	0.00251	503	164	20	0.122	0.04	GO:0005509	MF	23	calcium ion binding	EGFL6,LTBP1,FBLN5,ASPN,ITSN1,FBN2,SNCA,SYT13,SVEP1,GAS6,PCDH17,NECAB1,EGFLAM,VSNL1,PCDH9,SLIT3,MEGF6,CDH3,FBLN2,MYL9
CS6-6	TRUE	0.00678	463	295	26	0.088	0.056	GO:0004888	MF	2	transmembrane signaling receptor activity	NGFR,GRM3,IGF1R,GABRA1,ADGRL1,ROR2,GFRA2,FAS,SFRP2,ADGRL2,CNTFR,EPHB2,ADGRB2,IL17RC,SFRP1,HPGD,TBXA2R,ADGRG6,GRIN3A,IL17RD,FZD1,GPR173,LEPR,GRIN2A,GPR88,PLXNC1
CS6-6	TRUE	0.00933	26	247	6	0.024	0.231	GO:0005245	MF	25	voltage-gated calcium channel activity	CACNB3,CACNA2D2,CACNA1G,ITGAV,GAS6,CACNA2D1
CS6-6	TRUE	0.0222	241	46	7	0.152	0.029	GO:0030545	MF	26	receptor regulator activity	CXCL14,FGF9,LY6H,SFRP2,GAS6,NTF3,GREM2
CS6-6	TRUE	0.033	1116	250	39	0.156	0.035	GO:0005102	MF	12	signaling receptor binding	TIAM1,STAT3,IGF1R,FBLN5,ROR2,CXCL14,ERBIN,FGF9,GDNF,LY6H,PRDX5,HOMER2,ITGAV,SFRP2,CYR61,EPHB2,UCHL1,IL17RC,GAS6,SFRP1,TBC1D24,PLCL1,SEMA6C,IRS2,PICALM,INHBA,FZD1,DMD,NTF3,LINGO1,RASL11B,GREM2,NLGN2,REEP1,SLIT3,FGF18,GRIN2A,TAC1,RGMA
CS6-7	TRUE	3.59e-15	4488	782	356	0.455	0.079	GO:0032502	BP	15	developmental process	GNAI3,FER,GNA12,CCM2,CTTNBP2,ZFP385A,ITGA5,HK2,LGALS9,RND2,COL18A1,JUP,AKT1,RAC1,BBC3,RHOC,AXL,AP2A2,KLF4,HSPB1,CD44,SLC1A2,NID1,EIF4G2,GATA6,RCN1,CRIP2,TEK,CLIC1,TWIST2,RHOA,FHL2,ARPC5,RALA,BMP7,DYNLL1,RARRES2,MET,MKL2,EBF3,LMBR1,WNT2,ATP6V0D1,KIF1A,ALDH1A3,SASH1,LPL,ARNT2,EPS8,ADAMTSL4,CD34,PACSIN2,SULF1,TAOK1,TIMP2,MAFK,SMURF2,ARRB1,TRIP10,STXBP5,PLAGL1,CD164,RAB32,LAMA4,RSPO3,DCN,KITL,CNOT2,I…
CS6-7	TRUE	4.68e-15	1287	969	169	0.174	0.131	GO:0040011	BP	16	locomotion	FER,GNA12,ITGA5,LGALS9,COL18A1,JUP,AKT1,RAC1,RHOC,AXL,IL17RA,KLF4,HAS1,CALR,CAVIN1,HSPB1,CD44,TEK,NEURL1A,CDC42,TWIST2,RHOA,ARPC5,BMP7,RARRES2,MET,SASH1,EPS8,NFE2L2,CD34,SULF1,TNFAIP1,CRK,SMURF2,NDEL1,DPEP1,LAMA4,DCN,KITL,VSIR,RHBDF1,EFEMP1,ROCK2,CCL11,ITGB3,PAFAH1B1,SPAG9,NTN1,HIF1A,CDC42BPB,PDCD6,KIF2A,BMP4,NISCH,WNT5A,TRIM35,NEFL,SPRY2,MATN2,HAS2,HDAC7,APOD,PTK2,ST6GAL1,VEGFA,DPYSL3,ANXA1,ABLI…
CS6-7	TRUE	5.09e-15	1420	969	181	0.187	0.127	GO:0006928	BP	42	movement of cell or subcellular component	FER,GNA12,ITGA5,SNAPIN,LGALS9,COL18A1,JUP,AKT1,RAC1,RHOC,AXL,IL17RA,KLF4,HAS1,CALR,CAVIN1,HSPB1,CD44,TEK,NEURL1A,CDC42,CAV1,TWIST2,RHOA,ARPC5,BMP7,DYNLL1,RARRES2,MET,KIF1A,SASH1,EPS8,NFE2L2,CD34,SULF1,TNFAIP1,CRK,SMURF2,DYNC1H1,NDEL1,DPEP1,LAMA4,DCN,KITL,VSIR,RHBDF1,EFEMP1,ROCK2,CCL11,ITGB3,PAFAH1B1,SPAG9,NTN1,HIF1A,CDC42BPB,KIF13A,PDCD6,KIF2A,BMP4,NISCH,WNT5A,NEFL,SPRY2,MATN2,HAS2,HDAC7,APOD,PTK…
CS6-7	TRUE	8.87e-15	687	969	110	0.114	0.16	GO:0030334	BP	21	regulation of cell migration	FER,GNA12,ITGA5,LGALS9,COL18A1,JUP,AKT1,RAC1,RHOC,KLF4,HAS1,CALR,HSPB1,TEK,TWIST2,RHOA,BMP7,RARRES2,MET,SASH1,NFE2L2,SULF1,CRK,SMURF2,DPEP1,LAMA4,DCN,KITL,VSIR,EFEMP1,ROCK2,CCL11,ITGB3,SPAG9,NTN1,HIF1A,PDCD6,KIF2A,BMP4,NISCH,WNT5A,SPRY2,HAS2,HDAC7,APOD,PTK2,VEGFA,DPYSL3,ANXA1,COL3A1,PTP4A1,TMEFF2,FN1,ENG,ABL1,HSPA5,JAG1,ADAM15,ECM1,SDCBP,CREB3,RECK,GLIPR2,PLPP3,DOCK7,SEMA3C,ANXA3,FLT1,WASL,STX4A,…
CS6-7	TRUE	1.36e-13	581	1125	106	0.094	0.182	GO:0030029	BP	26	actin filament-based process	FER,JUP,RAC1,RHOC,CALR,CUL3,TEK,CDC42,CAV1,RHOA,ARPC5,RALA,MET,NUAK2,CAPZA2,EPS8,DSTN,PACSIN2,TAOK1,TNFAIP1,CRK,ARRB1,TRIP10,MICAL1,SPTBN1,LLGL1,ROCK2,CCL11,ITGB3,SLC9A3R1,PAFAH1B1,KRT19,CDC42BPB,CTSL,PDLIM7,NISCH,TWF1,LIMA1,EPB41L3,BIN1,DPYSL3,ANXA1,TMEFF2,ABL1,NCKAP1,SDCBP,WASF2,ESPN,ADD1,APBB2,PXN,ARPC1A,ARPC1B,LIMK1,WASL,ZYX,KCNJ8,ARHGAP17,ARFIP2,DLC1,GAB1,JAM3,KANK2,PDCD6IP,KANK1,PPP1R9A,TRI…
CS6-7	TRUE	1.64e-13	517	1125	98	0.087	0.19	GO:0030036	BP	1	actin cytoskeleton organization	FER,RAC1,RHOC,CALR,CUL3,TEK,CDC42,RHOA,ARPC5,RALA,MET,NUAK2,CAPZA2,EPS8,DSTN,PACSIN2,TAOK1,TNFAIP1,CRK,ARRB1,TRIP10,MICAL1,SPTBN1,LLGL1,ROCK2,CCL11,ITGB3,SLC9A3R1,PAFAH1B1,KRT19,CDC42BPB,CTSL,PDLIM7,NISCH,TWF1,LIMA1,EPB41L3,BIN1,DPYSL3,ANXA1,TMEFF2,ABL1,NCKAP1,SDCBP,WASF2,ESPN,ADD1,PXN,ARPC1A,ARPC1B,LIMK1,WASL,ZYX,ARHGAP17,ARFIP2,DLC1,GAB1,JAM3,KANK2,PDCD6IP,KANK1,PPP1R9A,TRIOBP,ANTXR1,BRK1,IQSEC…
CS6-7	TRUE	3.13e-12	1347	871	154	0.177	0.114	GO:0051240	BP	25	positive regulation of multicellular organismal process	ITGA5,HK2,LGALS9,RND2,JUP,AKT1,RAC1,AXL,IL17RA,KLF4,HSPB1,EIF4G2,GATA6,TEK,NEURL1A,CDC42,CLIC1,CAV1,RHOA,BMP7,MET,MKL2,WNT2,SASH1,LPL,NFE2L2,CD34,SULF1,TIMP2,SMURF2,NDEL1,TRIP10,KITL,IRAK3,SPTBN1,ROCK2,CCL11,ITGB3,PAFAH1B1,SEC14L1,SPAG9,DLG4,NTN1,HIF1A,IRF4,PDLIM7,FST,BMP4,CLU,NEFL,BMP1,OSR2,HAS2,TWF1,HDAC7,PTK2,TBC1D23,WNT10B,CELA1,VEGFA,EIF2AK2,MAN2A1,NRXN1,ZEB1,BIN1,DPYSL3,SMAD2,NEDD4L,CBLN2,A…
CS6-7	TRUE	5.32e-11	879	923	116	0.126	0.132	GO:0032989	BP	11	cellular component morphogenesis	FER,GNA12,ZFP385A,RND2,COL18A1,RAC1,AXL,CD44,EIF4G2,TEK,CDC42,RHOA,BMP7,MET,EPS8,PACSIN2,CRK,NDEL1,STXBP5,LLGL1,CCL11,ITGB3,PAFAH1B1,DLG4,NTN1,KRT19,ANXA7,WNT5A,CLU,NEFL,MATN2,HAS2,CSNK1E,PTK2,ST6GAL1,VEGFA,EPB41L3,NEDD4L,ANXA1,ABLIM1,FARP1,KLF7,DST,AGFG1,FN1,STK25,LAMC1,LMX1A,ABL1,DCLK1,SHOX2,SH3D19,SPACA1,DOCK7,SEMA3C,WASF2,ADD1,APBB2,PXN,RADIL,LIMK1,WASL,CHL1,DLC1,THY1,FEZ1,PHIP,SNX1,TRAK1,KAN…
CS6-7	TRUE	1.14e-10	3765	755	288	0.381	0.076	GO:0007165	BP	23	signal transduction	GNAI3,FER,GNA12,ZFP385A,ITGA5,GABRA2,LGALS9,RND2,AKT1,RAC1,BBC3,RHOC,AXL,IL17RA,KLF4,SH3GL1,DTX2,HSPB1,CD44,GATA6,CRIP1,TEK,RHOA,FHL2,RALA,BMP7,MET,MCU,RASSF1,WNT2,PEA15A,ENTPD2,ALDH1A3,SASH1,LPL,ARNT2,EPS8,CD34,PACSIN2,SULF1,IL13RA1,RND3,TAOK1,TIMP2,TNFAIP1,SMURF2,ARRB1,RSPO3,DCN,KITL,CNOT2,IRAK3,SPTBN1,EFEMP1,CCL11,RASL10B,ITGB3,SEC14L1,SPAG9,DLG4,NTN1,KRT19,SGPP1,PPM1A,HIF1A,AKR1C18,PPP1R13B,I…
CS6-7	TRUE	1.74e-07	971	920	114	0.124	0.117	GO:0007155	BP	27	cell adhesion	FER,ITGA5,LGALS9,COL18A1,JUP,RAC1,AXL,KLF4,DUSP3,HAS1,COL5A3,CD44,CADM3,NID1,TEK,CDC42,CAV1,RHOA,BMP7,EFR3A,CD34,SULF1,CRK,CD164,LAMA4,KITL,ITGB3,NTN1,BMP4,WNT5A,EFS,HAS2,CLDN1,APOD,PTK2,NECTIN3,CCDC80,NCAM2,ST6GAL1,VEGFA,EMILIN2,NRXN1,LIMS2,ANXA1,BAD,ADAM23,COL3A1,DST,FN1,LAMC1,DPT,LAMB3,ENG,ABL1,FBN1,JAG1,VCAM1,ADAM15,PEAR1,MPDZ,PLPP3,PXN,RADIL,ZYX,CHL1,MFGE8,STX4A,DLC1,ADAM9,IL15,JAM3,THY1,KAN…
CS6-7	TRUE	2.86e-06	627	1179	96	0.081	0.153	GO:0023014	BP	30	signal transduction by protein phosphorylation	AKT1,KLF4,DUSP3,CD44,TEK,CDC42,CAV1,BMP7,TSG101,SASH1,TAOK1,TIMP2,ARRB1,KITL,PSEN1,IRAK3,CCL11,ITGB3,SLC9A3R1,PAFAH1B1,YWHAE,SPAG9,BMP4,PELI2,WNT5A,SPRY2,PTK2,MAPK12,VEGFA,STK38,EIF2AK2,PJA2,NRXN1,MAP3K8,ROCK1,PDE8A,COPS5,FN1,STK25,ATF3,ABL1,STK39,PPM1L,DNAJA1,FKTN,GLIPR2,BMP3,PXN,FLT1,WNT16,LTBR,ADAM9,GAB1,CSK,TNXB,CCL7,NDRG4,OXSR1,INHBB,NENF,CD81,LPAR1,LEFTY1,TLR4,IL18,DUSP10,RAPGEF1,PTGER4,DAG…
CS6-7	TRUE	1.91e-05	560	1179	86	0.073	0.154	GO:0043408	BP	10	regulation of MAPK cascade	AKT1,KLF4,DUSP3,CD44,TEK,CDC42,CAV1,BMP7,TSG101,SASH1,TAOK1,TIMP2,ARRB1,KITL,PSEN1,IRAK3,CCL11,ITGB3,SLC9A3R1,PAFAH1B1,SPAG9,BMP4,PELI2,WNT5A,SPRY2,VEGFA,STK38,EIF2AK2,PJA2,NRXN1,MAP3K8,ROCK1,PDE8A,COPS5,FN1,STK25,ATF3,ABL1,STK39,DNAJA1,FKTN,GLIPR2,BMP3,PXN,FLT1,WNT16,LTBR,ADAM9,GAB1,CSK,TNXB,CCL7,NDRG4,INHBB,NENF,CD81,LPAR1,LEFTY1,TLR4,DUSP10,RAPGEF1,DAG1,MAP3K10,AIDA,ACKR3,DACT1,ADRB2,CAMK2N1,C…
CS6-7	TRUE	0.000296	11	176	5	0.028	0.455	GO:0072498	BP	3	embryonic skeletal joint development	BMP7,OSR2,SHOX2,OSR1,EXT1
CS6-7	TRUE	0.000358	310	1133	52	0.046	0.168	GO:0032535	BP	56	regulation of cellular component size	FER,RND2,AKT1,RAC1,ULK2,EIF4G2,RHOA,ARPC5,CAPZA2,EPS8,DSTN,NDEL1,SPTBN1,CCL11,SLC9A3R1,PAFAH1B1,NTN1,ANXA7,WNT5A,NEFL,TWF1,LIMA1,VEGFA,BIN1,FN1,ABL1,NCKAP1,RAB22A,ADD1,ARPC1A,ARPC1B,RNF6,LIMK1,WASL,ARFIP2,KANK1,PPP1R9A,MGLL,BRK1,DBN1,SSH1,CDC42EP2,ARF1,ISLR2,MAP1B,CHMP3,LRRC8C,SPTAN1,CFL2,CDC42EP5,LRRC8B,ARPC4
CS6-7	TRUE	0.00491	66	896	16	0.018	0.242	GO:0072384	BP	20	organelle transport along microtubule	SNAPIN,CDC42,KIF1A,DYNC1H1,NDEL1,PAFAH1B1,HIF1A,KIF13A,NEFL,AP3S1,FEZ1,TRAK1,ARHGAP21,BICD2,MAP1B,DTNBP1
CS6-7	TRUE	0.00534	1650	676	117	0.173	0.071	GO:0008219	BP	43	cell death	GNAI3,ZFP385A,ITGA5,HK2,COL18A1,AKT1,AXL,KLF4,HSPB1,CD44,GATA6,CRIP1,TEK,TWIST2,RHOA,FHL2,BMP7,DYNLL1,MET,PEA15A,ALDH1A3,ADAMTSL4,CD34,SULF1,TAOK1,ARRB1,DPEP1,PLSCR3,TRIP10,PLAGL1,MICAL1,KITL,IRAK3,ITGB3,NTN1,SGPP1,PYGL,HIF1A,AKR1C18,PPP1R13B,CTSL,CAST,BMP4,CLU,NEFL,SPRY2,HDAC7,PTK2,EPB41L3,EIF2AK2,RALBP1,BIN1,LIMS2,PPP2R2B,ANXA1,RTN3,BAD,PDE8A,SHISA5,FN1,ABL1,HSPA5,DNAJC10,ZMAT3,DNAJA1,BAG1,CREB…
CS6-7	TRUE	0.00672	228	1125	39	0.035	0.171	GO:0051258	BP	6	protein polymerization	FER,RAC1,CAV1,RHOA,ARPC5,MET,TPPP3,CAPZA2,EPS8,NDEL1,SPTBN1,CCL11,NEFL,TWF1,BIN1,ABL1,NCKAP1,ADD1,ARPC1A,ARPC1B,WASL,ARFIP2,KANK1,PPP1R9A,BRK1,DBN1,SLAIN2,CORO7,DNM3,CDC42EP2,ARF1,CLIP1,MAP1B,CHMP3,SPTAN1,CDC42EP5,CLASP1,MSRB1,ARPC4
CS6-7	TRUE	0.0075	72	551	13	0.024	0.181	GO:0030203	BP	18	glycosaminoglycan metabolic process	AKT1,HAS1,CD44,DCN,HAS2,ITIH5,UGDH,CCND3,CHST12,DSEL,PTGER4,SPOCK3,EXT1
CS6-7	TRUE	0.00888	10	166	4	0.024	0.4	GO:0061308	BP	47	cardiac neural crest cell development involved in heart development	BMP7,JAG1,SEMA3C,CITED2
CS6-7	TRUE	0.0101	1543	93	26	0.28	0.017	GO:0008283	BP	41	cell proliferation	KLF4,GATA6,TEK,BMP7,WNT2,CD34,SULF1,KITL,EFEMP1,ITGB3,NTN1,FST,OSR2,DPT,JAG1,DBN1,DPP4,NOV,PTGS1,OSR1,NRK,CD248,CALCRL,TNFRSF11B,AGTR2,SRPX
CS6-7	TRUE	0.0186	376	1145	55	0.048	0.146	GO:0071900	BP	4	regulation of protein serine/threonine kinase activity	LGALS9,AKT1,DUSP3,RALB,HSPB1,CAV1,RHOA,BMP7,TSG101,SASH1,TAOK1,ARRB1,KITL,PSEN1,IRAK3,FAM20A,SPAG9,BMP4,WNT5A,SPRY2,VEGFA,STK38,EIF2AK2,NRXN1,MAP3K8,STK25,ABL1,STK39,DNAJA1,PXN,FLT1,SYAP1,ADAM9,GAB1,THY1,CSK,TNXB,CCND3,CDKN1C,CD81,HIGD1A,LPAR1,TLR4,DUSP10,MAP3K10,AIDA,ADRB2,C1QTNF2,IGF2,FZD4,MAGI3,NRK,PDE5A,DTNBP1,CCNYL1
CS6-7	TRUE	0.0259	44	896	12	0.013	0.273	GO:0098930	BP	39	axonal transport	SNAPIN,HSPB1,KIF1A,NDEL1,PAFAH1B1,HIF1A,NEFL,AP3S1,DST,FEZ1,TRAK1,DTNBP1
CS6-7	TRUE	0.0264	14	148	4	0.027	0.286	GO:0034114	BP	45	regulation of heterotypic cell-cell adhesion	KLF4,CD44,BMP7,THY1
CS6-7	TRUE	0.0303	4	20	2	0.1	0.5	GO:0010700	BP	59	negative regulation of norepinephrine secretion	PTGS1,AGTR2
CS6-7	TRUE	0.0398	28	166	5	0.03	0.179	GO:0048048	BP	34	embryonic eye morphogenesis	BMP7,ALDH1A3,EFEMP1,FBN1,CITED2
CS6-7	TRUE	0.0418	4	914	4	0.004	1	GO:0060686	BP	55	negative regulation of prostatic bud formation	BMP7,SULF1,BMP4,WNT5A
CS6-7	TRUE	0.0479	21	35	3	0.086	0.143	GO:0051953	BP	31	negative regulation of amine transport	PTGS1,OSR1,AGTR2
CS6-7	TRUE	1.92e-22	1298	647	144	0.223	0.111	GO:0005576	CC	54	extracellular region	SCPEP1,LGALS9,COL18A1,AXL,COL5A3,NID1,TEK,CLIC1,BMP7,RARRES2,WNT2,LPL,ADAMTSL4,CD34,SULF1,TIMP2,DPEP1,RSPO3,DCN,KITL,EFEMP1,FAM20A,CCL11,NTN1,CTSL,FST,BMP4,RNASE4,CLU,BMP1,MATN2,C1QTNF6,LYPD2,ARSA,CCDC80,FSTL1,ADAMTS5,CELA1,IGFBP6,PI16,EMILIN2,MAN2A1,DPYSL3,CBLN2,ANXA1,EFEMP2,MSR1,ITIH5,CLEC3B,ADAM23,COL3A1,FN1,LAMC1,DPT,LAMB3,ENG,HSPA5,PAMR1,FBN1,DKK2,ADAM15,ECM1,MMP16,SDCBP,GLIPR2,SEMA3C,MMP23,…
CS6-7	TRUE	2.9e-13	3332	1071	361	0.337	0.108	GO:0071944	CC	37	cell periphery	GNAI3,FER,GNA12,CTTNBP2,ITGA5,GABRA2,KCNN3,S100A6,FNDC5,JUP,AKT1,RAC1,AIF1L,SLC1A5,RHOC,AXL,IL17RA,AP2A2,PAFAH1B2,DUSP3,HAS1,CALR,CAVIN1,CLCN5,RALB,SGCE,HSPB1,CD44,SLC1A2,CADM3,NID1,CRIP2,TEK,NEURL1A,CDC42,CLIC1,CAV1,RHOA,RALA,MET,SYN2,WNT2,ATP6V0D1,TSG101,EFR3A,ENTPD2,ALDH1A3,LPL,CAPZA2,EPS8,NFE2L2,DSTN,CD34,PACSIN2,SULF1,CRK,SMURF2,ARRB1,ATP6V1E1,DPEP1,PLSCR3,RAB4A,TRIP10,KRT10,IYD,STXBP5,CD164…
CS6-7	TRUE	1.67e-12	6137	1009	550	0.545	0.09	GO:0016020	CC	5	membrane	GNAI3,FER,GNA12,ITGA5,GABRA2,HK2,KCNN3,SNAPIN,S100A6,AGPAT3,RND2,FNDC5,JUP,ERGIC1,AKT1,CAPNS1,RAC1,AIF1L,SLC1A5,RHOC,AXL,IL17RA,AP2A2,STARD3NL,PAFAH1B2,SH3GL1,DUSP3,HAS1,MAN1A,CALR,CAVIN1,CLCN5,RALB,SGCE,DTX2,HSPB1,CD44,SLC1A2,CADM3,GATA6,TEK,ELOVL1,NEURL1A,CDC42,CLIC1,CAV1,RHOA,MGST1,RALA,VDAC3,DYNLL1,UBE2G2,MET,SYN2,MCU,TMEM115,LMBR1,WNT2,GLTP,ATP6V0D1,TSG101,TEX261,EFR3A,ENTPD2,ALDH1A3,LPL,CAP…
CS6-7	TRUE	8.51e-09	1492	1148	192	0.167	0.129	GO:0031982	CC	46	vesicle	GNAI3,CTTNBP2,ITGA5,GABRA2,SNAPIN,RND2,AKT1,RAC1,AP2A2,STARD3NL,SH3GL1,CALR,CLCN5,ULK2,CDC42,CLIC1,CAV1,RHOA,ARPC5,RALA,VDAC3,BMP7,DYNLL1,SYN2,ATP6V0D1,TSG101,KIF1A,TEX261,PACSIN2,TNFAIP1,YWHAB,APPBP2,NDEL1,ARRB1,ATP6V1E1,RAB4A,IYD,STXBP5,SNX3,CD164,RAB32,PSEN1,STX7,LLGL1,RNF144A,RAB10,ITGB3,PAFAH1B1,YWHAE,DLG4,STON2,ZFYVE21,KLC1,KIF13A,CTSL,PDCD6,ZFYVE16,ANXA7,BMP4,ANXA11,NISCH,SCARA5,CLU,BMP1,A…
CS6-7	TRUE	3.79e-08	3091	1114	330	0.296	0.107	GO:0012505	CC	58	endomembrane system	GNAI3,CTTNBP2,ITGA5,GABRA2,SNAPIN,S100A6,AGPAT3,RND2,FNDC5,ERGIC1,RAC1,BBC3,AP2A2,STARD3NL,SH3GL1,MAN1A,CALR,CAVIN1,CLCN5,CUL3,SGCE,DTX2,CD44,GATA6,RCN1,ELOVL1,CDC42,CLIC1,CAV1,RHOA,ARPC5,MGST1,VDAC3,DYNLL1,UBE2G2,SYN2,TMEM115,EVI5,ATP6V0D1,TSG101,KIF1A,TEX261,CNIH1,NFE2L2,PACSIN2,CMAH,SULF1,RND3,TNFAIP1,CTDNEP1,DYNC1H1,NDEL1,ARRB1,RNF145,ATP6V1E1,RAB4A,TRIP10,STXBP5,SNX3,PLAGL1,CD164,RAB32,MGAT4…
CS6-7	TRUE	6.35e-08	346	841	54	0.064	0.156	GO:0031252	CC	29	cell leading edge	FER,ITGA5,GABRA2,S100A6,RAC1,AIF1L,SGCE,CD44,SLC1A2,CDC42,RHOA,ARPC5,EPS8,PACSIN2,NDEL1,KITL,SPTBN1,ITGB3,PAFAH1B1,CDC42BPB,PDLIM7,SPRY2,TWF1,PTK2,EPB41L3,DPYSL3,ABLIM1,ABL1,RAB22A,S100A11,WASF2,STX2,PXN,LIMK1,WASL,GABARAPL1,PSD3,STX4A,DLC1,THY1,ANXA2,KANK1,PPP1R9A,ANTXR1,BRK1,DBN1,DPP4,PALM,DAG1,SSH1,ACAP2,CLIP1,DOCK8,ITGB1BP1
CS6-7	TRUE	3.86e-06	379	955	58	0.061	0.153	GO:0015629	CC	38	actin cytoskeleton	FER,JUP,RAC1,AIF1L,SH3GL1,TEK,ARPC5,CAPZA2,CRK,SPTBN1,LLGL1,KRT19,CDC42BPB,PDLIM7,TWF1,PTK2,LIMA1,DPYSL3,ANXA1,ABLIM1,DST,ABL1,NCKAP1,RAB22A,VCAM1,SLC2A1,AFAP1,ADD1,PXN,ARPC1B,FLT1,WASL,ZYX,DLC1,PDCD6IP,PPP1R9A,TRIOBP,GAS2L1,DAAM1,DBN1,ARHGAP21,LIMCH1,LASP1,DENND2A,MYO9A,RHOU,TAX1BP3,CORO2B,CAVIN2,SPTAN1,SEPT11,CFL2,FLNC,MARCKS,AHNAK,TLNRD1,MSRB1,ARPC4
CS6-7	TRUE	7.1e-06	820	724	81	0.112	0.099	GO:0030054	CC	44	cell junction	FER,ITGA5,GABRA2,JUP,AKT1,AIF1L,SH3GL1,CADM3,TEK,RHOA,SYN2,EPS8,PACSIN2,DPEP1,ITGB3,DLG4,STON2,PDLIM7,TWF1,CLDN1,PTK2,NECTIN3,GRIK1,LIMA1,EPB41L3,PJA2,NRXN1,LIMS2,ADD3,FARP1,DST,DES,JAG1,ADAM15,SDCBP,MPDZ,SLC2A1,WASF2,AFAP1,PXN,LIMK1,ZYX,YBX3,PSD3,DLC1,PDCD6IP,LPP,TNKS1BP1,DBN1,DPP4,ARHGAP21,AGO2,NOV,LASP1,SDK1,DAG1,RHOU,SH3KBP1,SNTB2,DACT1,BASP1,CAMK2N1,GAP43,FLRT2,FZD4,MAGI3,RAP1B,MAP1B,CAMK2D,…
CS6-7	TRUE	2.13e-05	1726	851	157	0.184	0.091	GO:0042995	CC	28	cell projection	FER,GNA12,CTTNBP2,ZFP385A,ITGA5,GABRA2,KCNN3,S100A6,AKT1,RAC1,AIF1L,RHOC,SH3GL1,SGCE,HSPB1,CD44,SLC1A2,EIF4G2,TEK,NEURL1A,CDC42,CAV1,RHOA,ARPC5,DYNLL1,ATP6V0D1,KIF1A,ENTPD2,EPS8,PACSIN2,TIMP2,DYNC1H1,NDEL1,ARRB1,ATP6V1E1,DPEP1,TRIP10,MICAL1,KITL,SPTBN1,ITGB3,PAFAH1B1,DLG4,TMEM107,STON2,PPM1A,HIF1A,CDC42BPB,KLC1,CTSL,PDLIM7,KIF2A,CLU,STMN4,NEFL,SPRY2,CBY1,CSNK1E,TWF1,APOD,PTK2,NECTIN3,NCAM2,EPB41L…
CS6-7	TRUE	3.98e-05	69	133	9	0.068	0.13	GO:0005581	CC	2	collagen trimer	COL5A3,DCN,EMILIN2,MSR1,COL3A1,TNXB,SCARA3,COL6A6,C1QTNF7
CS6-7	TRUE	0.00452	554	67	13	0.194	0.023	GO:0009986	CC	40	cell surface	AXL,CD44,TEK,CD34,SULF1,SCARA5,CD55,PLAT,DPP4,FZD4,HEG1,LY6A,LY6C1
CS6-7	TRUE	0.0127	181	831	27	0.032	0.149	GO:0030426	CC	7	growth cone	ARPC5,EPS8,TIMP2,NDEL1,PAFAH1B1,KLC1,CLU,STMN4,NEFL,CSNK1E,NRXN1,DPYSL3,ABL1,LIMK1,THY1,ZPR1,FEZ1,TRAK1,PPP1R9A,DBN1,SSH1,BASP1,GAP43,PPP1R2,ORAI1,MAP1B,DTNBP1
CS6-7	TRUE	0.0307	11	7	2	0.286	0.182	GO:0098643	CC	8	banded collagen fibril	COL5A3,TNXB
CS6-7	TRUE	0.0396	100	159	8	0.05	0.08	GO:0031225	CC	32	anchored component of membrane	LPL,DPEP1,LYPD2,NCAM2,CD55,THY1,LY6A,LY6C1
CS6-7	TRUE	0.0444	292	90	10	0.111	0.034	GO:0045177	CC	57	apical part of cell	CD44,TEK,MGST1,CD34,DPEP1,ITGB3,CD55,JAG1,PLAT,DPP4
CS6-7	TRUE	8.51e-09	6713	869	501	0.577	0.075	GO:0005515	MF	9	protein binding	GNAI3,FER,GNA12,CCM2,CTTNBP2,ZFP385A,ITGA5,HK2,KCNN3,S100A6,LGALS9,RND2,FNDC5,JUP,AKT1,RAC1,AIF1L,UGP2,BBC3,RHOC,AXL,IL17RA,AP2A2,KLF4,STARD3NL,SH3GL1,CAVIN1,COL5A3,CLCN5,SGCE,DTX2,HSPB1,CADM3,NID1,GATA6,CRIP2,TEK,NEURL1A,CDC42,CAV1,TWIST2,RHOA,FHL2,ARPC5,MGST1,RALA,BMP7,DYNLL1,RARRES2,UBE2G2,MET,SYN2,MCU,TMEM115,RASSF1,EBF3,WNT2,EVI5,GLTP,PEA15A,KIF1A,TPPP3,ENTPD2,ALDH1A3,SASH1,LPL,ARNT2,CAPZA2,…
CS6-7	TRUE	8.83e-08	145	125	14	0.112	0.097	GO:0005539	MF	35	glycosaminoglycan binding	COL5A3,CD44,BMP7,RSPO3,DCN,CCDC80,FSTL1,ADAMTS5,DPYSL3,CLEC3B,FBN1,TNXB,NOV,SPOCK3
CS6-7	TRUE	1.72e-06	181	125	14	0.112	0.077	GO:1901681	MF	24	sulfur compound binding	COL5A3,MGST1,BMP7,CD34,RSPO3,FST,CCDC80,FSTL1,ADAMTS5,DPYSL3,CLEC3B,FBN1,TNXB,NOV
CS6-7	TRUE	0.000226	50	601	13	0.022	0.26	GO:0050840	MF	33	extracellular matrix binding	NID1,DCN,ITGB3,ADAMTS5,ECM1,ADAM9,ANXA2,ADAMTS15,SSC5D,OLFML2B,DAG1,OLFML2A,CD248
CS6-7	TRUE	0.000503	1194	641	91	0.142	0.076	GO:0098772	MF	36	molecular function regulator	LGALS9,AKT1,KLF4,HSPB1,BMP7,DYNLL1,WNT2,TAOK1,TIMP2,DPEP1,STXBP5,DCN,KITL,EFEMP1,FAM20A,CCL11,SEC14L1,CAST,BMP4,SH3BP5,BMP1,SPRY2,TRIO,RALBP1,NRXN1,PPP2R2B,NEDD4L,ANXA1,BAD,AFAP1L2,FARP1,ITIH5,FN1,CD55,RGL1,DNAJC10,FBN1,JAG1,DNAJA1,BAG1,DOCK7,BMP3,ANXA3,CCZ1,TFPI2,CALU,ABCC9,DOCK11,RPS6KA3,VEGFD,MCF2L,DLC1,CMTM3,THY1,ANXA2,IQSEC1,ARHGAP21,INHBB,ARHGAP10,NOV,CDKN1C,DENND2A,LEFTY1,IL18,ARHGAP29,RAP…
CS6-7	TRUE	0.000965	503	124	18	0.145	0.036	GO:0005509	MF	48	calcium ion binding	S100A6,NID1,SULF1,EFEMP1,FSTL1,CLEC3B,EFHD1,PAMR1,FBN1,JAG1,S100A11,ANXA3,S100A10,SPOCK3,CD248,EHD2,S100A16,HEG1
CS6-7	TRUE	0.00153	54	768	14	0.018	0.259	GO:0005080	MF	19	protein kinase C binding	AKT1,HSPB1,PEA15A,ITGB3,HDAC7,ADD3,ABL1,ADAM9,FEZ1,DACT1,CAVIN2,DACT2,YWHAG,MARCKS
CS6-7	TRUE	0.00182	510	985	65	0.066	0.127	GO:0008289	MF	13	lipid binding	FER,AKT1,AXL,AP2A2,STARD3NL,SH3GL1,GLTP,LPL,PACSIN2,DPEP1,TRIP10,SPTBN1,COL4A3BP,ZFYVE16,ANXA7,ANXA11,NISCH,TWF1,APOD,IGF2R,ANXA1,ESRRA,BAD,CD55,SOAT1,JAG1,NSFL1C,MAP1LC3A,ANXA5,SDCBP,ANXA3,PSD3,MFGE8,CDIPT,ARFIP2,MCF2L,ERLIN2,DLC1,THY1,ANXA2,SNX1,MICALL1,STARD9,IQSEC1,ARHGAP26,SH3GLB1,SPON2,OSBPL5,LPAR1,TLR4,ATP8B1,PHLDA3,WIPI1,SNX18,ITPR3,AIDA,CAVIN2,GAP43,ACAP2,LPAR4,MAP1B,CHMP3,ADH7,GSTM1,PLE…
CS6-7	TRUE	0.0126	338	981	46	0.047	0.136	GO:0019001	MF	17	guanyl nucleotide binding	GNAI3,GNA12,RND2,TUBB6,RAC1,RHOC,RALB,CDC42,RHOA,RALA,RND3,SEPT8,RAB32,ARF5,RAB10,RASL10B,GLUD1,PDE10A,ARL3,RAB22A,NPR1,PRKG2,RAB33A,RAB6B,RASL10A,RAB8B,RHOU,DNM3,ARL15,TUBB2B,RHOJ,RAP2A,ARF3,RAP1B,RAB7B,PDE5A,RHOB,RRAS2,SEPT11,TUBB2A,ARF2,RAP1A,MFHAS1,TUBA1A,RHOG,EHD2
CS6-7	TRUE	0.0151	251	820	33	0.04	0.131	GO:0003924	MF	53	GTPase activity	GNAI3,GNA12,RND2,TUBB6,RAC1,RHOC,CDC42,RHOA,RALA,RND3,RAB32,RASL10B,RAB22A,GNB1,RAB33A,RAB6B,GNG11,RASL10A,RAB8B,GNGT2,RHOU,TUBB2B,RHOJ,RAP2A,RAP1B,RAB7B,RHOB,RRAS2,TUBB2A,GNG5,RAP1A,TUBA1A,RHOG
CS6-7	TRUE	0.0222	36	16	3	0.188	0.083	GO:0005201	MF	51	extracellular matrix structural constituent	COL5A3,FBN1,MFAP5
CS6-7	TRUE	0.0417	101	914	19	0.021	0.188	GO:0005125	MF	52	cytokine activity	BMP7,WNT2,KITL,CCL11,BMP4,WNT5A,BMP1,VEGFA,BMP3,IL15,CMTM3,CCL7,INHBB,LEFTY1,IL18,IL17D,GREM1,2610528A11RIK,TNFSF12
CS6-7	TRUE	0.0482	111	835	19	0.023	0.171	GO:0017124	MF	14	SH3 domain binding	CTTNBP2,SH3GL1,PLSCR3,MICAL1,SH3BP5,EFS,DPYSL3,OSTF1,AFAP1L2,ABL1,ADAM15,WASF2,AFAP1,ARHGAP17,ADAM9,PDCD6IP,SH3KBP1,CCDC6,ADAM12

## Sheet: E18.5 cluster_GO_enrichment_CS
Cell type	Significant	p value	Term size	Query size	Overlap size	Precision	Recall	Term ID	Domain	Subgraph number	Term name	Intersection
CS8-1	TRUE	4.89e-75	1328	579	216	0.373	0.163	GO:0007049	BP	45	cell cycle	CDC45,RPA1,PCNT,UHRF1,UBE2C,KPNB1,FOXM1,TUBB5,SPAG5,CCNE1,PAXIP1,DBF4,CHAF1A,MCM2,KIF20A,SYCE2,PHB2,PPP1CC,SLBP,SPC25,PRKACA,TPR,CDC20,CDT1,GMNN,CDK4,CLIC1,POLE,ARPP19,NCAPH2,RPA3,HSPA8,NCAPG,H2AFY,BRCA1,CDC6,ATAD5,BIRC5,MYBL2,YWHAH,PSMC3IP,DDX39B,FBXO5,CDK1,E2F7,FZR1,XPO1,SKA2,AURKB,MYH10,TOP2A,VRK1,ERH,CINP,TRIP13,SLF1,RNASEH2B,SKA3,PBK,ESCO2,HAUS4,RAD21,DSCC1,NUBP1,MCM4,NDE1,NAA50,CHAF1B,DONSO…
CS8-1	TRUE	6.93e-72	919	994	235	0.236	0.256	GO:0051276	BP	11	chromosome organization	CDC45,HNRNPD,RPA1,FMR1,UHRF1,UBE2C,KPNB1,SPAG5,CCNE1,PAXIP1,BAZ1B,CHAF1A,MCM2,PPP5C,BRD8,SYCE2,RUVBL2,DNMT1,PHB2,HNRNPA2B1,ASF1B,TRIM28,CTCF,TPR,CDC20,SFMBT1,CDT1,GATAD1,TINF2,NCAPH2,ELOF1,RNF168,HMGB3,ANP32E,NCAPG,H2AFY,H3F3B,BRCA1,ZFP207,CDC6,SUZ12,BIRC5,HDAC2,ASF1A,CDK1,MUM1,TCF3,YEATS4,RAD50,SMC6,0610010K14RIK,AURKB,CTC1,TOP2A,VRK1,HSP90AA1,DEK,CENPP,TRIP13,SLF1,CENPK,NUP155,RAD21,ENY2,DSCC1,…
CS8-1	TRUE	2.54e-63	752	1188	220	0.185	0.293	GO:0006259	BP	14	DNA metabolic process	CDC45,HNRNPD,RPA1,UHRF1,FOXM1,CCNE1,PAXIP1,DBF4,CHAF1A,MCM2,RAD23A,RUVBL2,FANCL,DNMT1,SLBP,HNRNPA2B1,MCM5,TRIM28,CTCF,CDT1,POLA1,GMNN,POLE,TINF2,RDM1,FAF1,RPA3,RNF168,CACYBP,BRCA1,CDC6,ATAD5,UCHL5,CHTF18,PSMC3IP,DDX39B,ASF1A,CDK1,MUM1,TCF3,E2F7,FZR1,RAD50,POLD2,SMC6,RRM2,AURKB,CTC1,TOP2A,POLE2,TDP1,HSP90AA1,CINP,DEK,TRIP13,SLF1,TRAPPC13,ESCO2,RAD1,RAD21,DSCC1,XRCC6,MCM4,RFC4,CHAF1B,DONSON,MIS18A,…
CS8-1	TRUE	4.24e-42	400	1159	130	0.112	0.325	GO:0006281	BP	35	DNA repair	CDC45,RPA1,UHRF1,FOXM1,PAXIP1,CHAF1A,RAD23A,RUVBL2,FANCL,TRIM28,POLA1,POLE,RDM1,RPA3,RNF168,BRCA1,UCHL5,ASF1A,CDK1,MUM1,FZR1,RAD50,POLD2,SMC6,POLE2,TDP1,CINP,DEK,TRIP13,SLF1,TRAPPC13,ESCO2,RAD1,RAD21,XRCC6,RFC4,CHAF1B,RFC2,CDC5L,SMCHD1,MSH2,PRPF19,FEN1,CDCA5,SMC3,CDK2,REV1,XRCC5,BARD1,UBE2T,NUCKS1,PARP1,PSMD14,SSRP1,RAD51,PCNA,MCM8,XRN2,ACTL6A,SMC2,USP1,RAD54L,SFPQ,RPA2,MAD2L2,RFC1,CDC7,RFC5,UNG,…
CS8-1	TRUE	4.27e-21	71	1135	39	0.034	0.549	GO:0034502	BP	23	protein localization to chromosome	RPA1,PIH1D1,RUVBL2,CTCF,CDT1,TINF2,H2AFY,CDK1,AURKB,SLF1,ESCO2,RAD21,MTBP,CENPQ,NDC80,CDCA5,TERF1,RPA2,CENPA,POT1A,EZH2,LRWD1,CCT7,PLK1,ATRX,DKC1,ZW10,CENPT,ACD,TTK,BUB1B,MIS12,RCC2,BRCA2,WRAP53,WAPL,SPIDR,TCP1,SPDL1
CS8-1	TRUE	3.65e-20	154	710	46	0.065	0.299	GO:0000075	BP	43	cell cycle checkpoint	TPR,CDT1,BRCA1,BIRC5,DDX39B,CDK1,FZR1,AURKB,TOP2A,TRIP13,RNASEH2B,DONSON,NDC80,MSH2,CEP192,PRPF19,HRAS,WDR76,BUB1,E2F1,RPA2,KNTC1,MAD1L1,MAD2L1,BLM,ANAPC15,PLK1,CHEK1,ZW10,TIPIN,ZWILCH,TOPBP1,RFWD3,INTS7,DTL,TTK,EME1,CDK5RAP2,BUB1B,CCNB1,CLSPN,TICRR,RHNO1,TRP53,BUB3,SPDL1
CS8-1	TRUE	3.2e-17	161	1217	56	0.046	0.348	GO:0006403	BP	48	RNA localization	RANBP3,PIH1D1,SLBP,HNRNPA2B1,DDX39,TPR,NUTF2,DDX19A,NUP50,DDX39B,GLE1,XPO1,NUP85,NUP155,ENY2,SRSF7,ALYREF,EIF4A3,THOC3,TERF1,NOP58,NUP35,NOP10,EIF6,NCBP1,MAGOH,NDC1,KHDRBS1,RAN,RBMX2,DKC1,NUP93,NUP37,AAAS,NXT1,BICD2,RBM8A,EXOSC2,NUP133,WRAP53,POLDIP3,DHX9,HNRNPA1,FBL,NUP160,NUP188,NUP107,THOC7,CPSF6,MRPL18,HNRNPA3,TCP1,SSB,SRSF3,TOMM20,NUP62
CS8-1	TRUE	1.52e-16	184	617	43	0.07	0.234	GO:0051321	BP	15	meiotic cell cycle	RPA1,CCNE1,SYCE2,PRKACA,CDC20,NCAPH2,PSMC3IP,FBXO5,CDK1,FZR1,TOP2A,TRIP13,SMC3,CDK2,TUBGCP2,PSMD13,RAD51,CDC25B,AURKA,DSN1,CCNE2,SMC2,NDC1,PLK1,MKI67,MNS1,TOPBP1,ASPM,BRIP1,SMC4,NCAPH,TUBG1,FIGNL1,TTK,EME1,EXO1,BUB1B,SMC1A,BRCA2,ANKLE1,H2AFX,CKS2,BUB3
CS8-1	TRUE	3.03e-15	276	1217	73	0.06	0.264	GO:0051169	BP	40	nuclear transport	KPNB1,EMD,RANBP3,CSE1L,PHB2,PPP1CC,HNRNPA2B1,PRKACA,DDX39,TRIM28,TPR,NUTF2,NOLC1,HSPA8,ANP32E,NUP50,BRCA1,KPNA2,DDX39B,GLE1,CDK1,XPO1,PPP2CA,NUP85,HSP90AA1,KPNA3,XPO4,NUP155,ENY2,RANGAP1,HSPA9,HDAC3,POLA2,THOC3,BARD1,NUP35,EIF6,ECT2,KPNA4,NCBP1,ANP32B,NDC1,KHDRBS1,RAN,IPO5,RBMX2,CEP57,ANP32A,NUP93,ANKRD54,CTDSPL2,PKIG,AAAS,NXT1,NUP205,NUP133,CCHCR1,POLDIP3,DHX9,PTPN11,ANKLE1,HNRNPA1,NUP160,NUP188…
CS8-1	TRUE	7.83e-14	137	1217	47	0.039	0.343	GO:0050658	BP	9	RNA transport	RANBP3,SLBP,HNRNPA2B1,DDX39,TPR,NUTF2,DDX19A,NUP50,DDX39B,GLE1,XPO1,NUP85,NUP155,ENY2,SRSF7,ALYREF,EIF4A3,THOC3,NUP35,EIF6,NCBP1,MAGOH,NDC1,KHDRBS1,RAN,RBMX2,NUP93,NUP37,AAAS,NXT1,BICD2,RBM8A,NUP133,POLDIP3,DHX9,HNRNPA1,NUP160,NUP188,NUP107,THOC7,CPSF6,MRPL18,HNRNPA3,SSB,SRSF3,TOMM20,NUP62
CS8-1	TRUE	1.6e-10	67	785	24	0.031	0.358	GO:0051303	BP	19	establishment of chromosome localization	KPNB1,SPAG5,CDT1,BIRC5,NDE1,CENPQ,NDC80,CDCA5,CENPF,FAM83D,KIF2C,CDCA8,MAD1L1,KIF22,ZW10,MIS12,BRCA2,CCNB1,CENPE,ANKLE1,PSRC1,SPDL1,KIFC1,NUP62
CS8-1	TRUE	1.6e-10	67	785	24	0.031	0.358	GO:0050000	BP	28	chromosome localization	KPNB1,SPAG5,CDT1,BIRC5,NDE1,CENPQ,NDC80,CDCA5,CENPF,FAM83D,KIF2C,CDCA8,MAD1L1,KIF22,ZW10,MIS12,BRCA2,CCNB1,CENPE,ANKLE1,PSRC1,SPDL1,KIFC1,NUP62
CS8-1	TRUE	7.34e-06	66	1217	23	0.019	0.348	GO:0071426	BP	44	ribonucleoprotein complex export from nucleus	HNRNPA2B1,DDX39,TPR,DDX39B,GLE1,XPO1,NUP85,NUP155,ENY2,THOC3,EIF6,NCBP1,RAN,RBMX2,NUP93,NUP133,POLDIP3,NUP160,NUP107,THOC7,SSB,SRSF3,NUP62
CS8-1	TRUE	9.02e-06	6	57	4	0.07	0.667	GO:0009211	BP	46	pyrimidine deoxyribonucleoside triphosphate metabolic process	TYMS,DTYMK,DUT,DCTPP1
CS8-1	TRUE	7.51e-05	9	57	4	0.07	0.444	GO:0009219	BP	6	pyrimidine deoxyribonucleotide metabolic process	TYMS,DTYMK,DUT,DCTPP1
CS8-1	TRUE	0.000191	143	1124	32	0.028	0.224	GO:0006606	BP	7	protein import into nucleus	KPNB1,RANBP3,CSE1L,PHB2,TRIM28,TPR,NUTF2,NOLC1,HSPA8,NUP50,BRCA1,KPNA2,CDK1,PPP2CA,NUP85,HSP90AA1,KPNA3,NUP155,HDAC3,POLA2,NUP35,ECT2,RAN,IPO5,CEP57,PKIG,NUP133,NUP188,NUP107,TRP53,IPO7,NUP62
CS8-1	TRUE	0.00032	303	1160	53	0.046	0.175	GO:0018205	BP	24	peptidyl-lysine modification	PAXIP1,PIH1D1,BRD8,RUVBL2,DNMT1,TRIM28,CTCF,UBE2I,H2AFY,BRCA1,SUZ12,HDAC2,TCF3,YEATS4,SUMO2,NAA50,KANSL2,DPY30,NELFE,BAG6,RELA,TAF5,SUMO1,SUV39H2,HAT1,ACTL6A,POLE3,HDAC1,MEAF6,TAF12,MTF2,EZH2,POLE4,EED,SGF29,NFATC2IP,NDUFAB1,ATRX,TAF1,MSL3,ASH2L,CHEK1,SENP1,RIF1,CTBP1,SUV39H1,BRCA2,TAF10,HIST1H1E,SAE1,UBA2,NSMCE2,AK6
CS8-1	TRUE	0.000513	144	757	25	0.033	0.174	GO:0010212	BP	41	response to ionizing radiation	PAXIP1,RNF168,BRCA1,XRCC6,MSH2,HRAS,NUCKS1,PARP1,RAD51,ECT2,RAD54L,RAD51AP1,BLM,RRM1,TOPBP1,RFWD3,TMEM109,FIGNL1,INTS7,POLG,BRCA2,TICRR,RHNO1,H2AFX,TRP53
CS8-1	TRUE	0.0032	18	712	8	0.011	0.444	GO:0046653	BP	1	tetrahydrofolate metabolic process	MTHFD2,SHMT1,MTHFD1,DHFR,GART,SHMT2,TYMS,MTHFD1L
CS8-1	TRUE	0.00593	17	563	7	0.012	0.412	GO:1904666	BP	8	regulation of ubiquitin protein ligase activity	CDC20,FBXO5,FZR1,MAD2L2,MAD2L1,PLK1,UBE2S
CS8-1	TRUE	0.00822	10	1194	7	0.006	0.7	GO:0097329	BP	26	response to antimetabolite	DHFR,RAD51,ASNS,BLM,ATRX,TIMELESS,SPIDR
CS8-1	TRUE	0.0111	12	592	6	0.01	0.5	GO:0001833	BP	3	inner cell mass cell proliferation	PRPF19,GINS1,GINS4,CHEK1,BRCA2,NCAPG2
CS8-1	TRUE	0.0118	125	710	20	0.028	0.16	GO:0009411	BP	5	response to UV	RUVBL2,RNF168,AURKB,PBK,MSH2,CASP7,PARP1,PCNA,USP1,RAD18,CHEK1,TIPIN,CDC25A,DTL,POLD1,HMGN1,BRCA2,RHNO1,TRP53,CDKN2D
CS8-1	TRUE	0.022	178	1160	33	0.028	0.185	GO:0006473	BP	36	protein acetylation	PAXIP1,NAA20,PIH1D1,BRD8,RUVBL2,CTCF,BRCA1,HDAC2,TCF3,YEATS4,NAA35,ESCO2,DSCC1,NAA50,KANSL2,BAG6,TAF5,HAT1,ACTL6A,POLE3,HDAC1,MEAF6,TAF12,POLE4,SGF29,TAF1,MSL3,CHEK1,CTBP1,BRCA2,TAF10,CEP295,AK6
CS8-1	TRUE	0.0256	105	1144	23	0.02	0.219	GO:0006352	BP	21	DNA-templated transcription, initiation	PSMC3,PAXIP1,PIH1D1,TFAM,PSMC5,PSMC6,MED4,TAF5,TAF12,CTNNBIP1,MAZ,TAF1,SMARCA5,GTF2A2,TAF6,BCLAF1,MED30,TAF10,TRP53,HIST1H4I,HIST1H4D,TBPL1,AK6
CS8-1	TRUE	0.0356	61	1237	17	0.014	0.279	GO:0009060	BP	25	aerobic respiration	COX5A,DLAT,CS,COX7C,MDH1,OGDH,SDHA,ADSL,ACO2,SHMT2,FH1,IDH2,IDH3A,PANK2,FXN,UQCR10,CYCS
CS8-1	TRUE	0.0425	25	485	7	0.014	0.28	GO:0070979	BP	18	protein K11-linked ubiquitination	UBE2C,ANAPC11,UBE2T,UBE2E3,ANAPC7,RNF26,UBE2S
CS8-1	TRUE	3.52e-113	5398	1174	820	0.698	0.152	GO:0005634	CC	50	nucleus	CDC45,HNRNPD,RPA1,FMR1,NSUN5,ILF2,NHP2,LUZP1,UHRF1,MYG1,UBE2C,KPNB1,FOXM1,TUBB5,FBXO7,EMD,CCNE1,PSMC3,PAXIP1,DBF4,RANBP3,SNRPD1,CSE1L,NAA20,BAZ1B,CHAF1A,MCM2,HMGN2,PPP5C,BCL2L12,PIH1D1,TIMM50,BRD8,KIF20A,RAD23A,SYCE2,RUVBL2,TFAM,FANCL,DNMT1,PHB2,EMG1,DDX56,PPP1CC,PKN2,SLBP,SRPK1,LBR,HDGF,MAP2K1,HNRNPA2B1,SPC25,MCM5,PRKACA,ASF1B,DDX39,TRIM28,BCAS2,CTCF,TPR,OSGEP,CDC20,PFDN2,PTBP1,SFMBT1,CDT1,POLA1…
CS8-1	TRUE	2.39e-103	3592	1174	635	0.541	0.177	GO:0070013	CC	38	intracellular organelle lumen	CDC45,DLAT,HNRNPD,RPA1,FMR1,NSUN5,ILF2,NHP2,UHRF1,MYG1,KPNB1,TUBB5,EMD,CCNE1,PSMC3,PAXIP1,DBF4,RANBP3,CSE1L,BAZ1B,CHAF1A,MCM2,MRPL4,PIH1D1,TIMM50,BRD8,KIF20A,RAD23A,SYCE2,RUVBL2,TFAM,FANCL,DNMT1,PHB2,EMG1,DDX56,PPP1CC,PKN2,SLBP,SRPK1,LBR,HDGF,HNRNPA2B1,MCM5,PRKACA,ASF1B,DDX39,TRIM28,CS,BCAS2,CTCF,TPR,OSGEP,CDC20,SFMBT1,CDT1,POLA1,CDK4,CNP,POLE,MRPL49,GATAD1,TINF2,HNRNPH1,PRPF31,NUTF2,NCAPH2,CBX5,…
CS8-1	TRUE	1.06e-88	4225	1248	703	0.563	0.166	GO:0032991	CC	13	protein-containing complex	CDC45,COX5A,DLAT,CCM2,HNRNPD,SPG7,RPA1,TUBGCP3,FMR1,SMARCB1,ILF2,NHP2,UBE2C,KPNB1,TUBB5,FBXO7,SPAG5,CCNE1,PSMC3,PAXIP1,GMPR2,SNRPD1,NAA20,MRPL2,CHAF1A,MCM2,PRKAR2B,PPP5C,SH3GL1,MRPL4,PIH1D1,TIMM50,BRD8,KIF20A,RAD23A,RUVBL2,TFAM,FANCL,DNMT1,PHB2,EMG1,PPP1CC,PKN2,SLBP,AP1S1,LBR,HDGF,HNRNPA2B1,SPC25,MCM5,PRKACA,ASF1B,DDX39,TRIM28,BCAS2,TPR,OSGEP,CDC20,PFDN2,CDT1,POLA1,CDK4,KIF5B,SAAL1,PSMD2,CLIC1,LS…
CS8-1	TRUE	2.34e-12	346	1206	78	0.065	0.225	GO:0005874	CC	47	microtubule	TUBGCP3,TUBB6,TUBB5,EMD,SPAG5,KIF20A,MAP2K1,TBCB,KIF5B,CNP,MID1IP1,ENKD1,HSPA8,ZFP207,BIRC5,TUBE1,CDK1,SKA2,AURKB,NIN,SKA3,HAUS4,GTSE1,NDE1,DYRK1A,TUBA1B,KIFC5B,HDAC3,INCENP,KIF20B,TUBGCP2,TCP11L1,TUBGCP4,NUSAP1,KNSTRN,TPX2,MAPRE1,AURKA,KIF2C,STMN1,NUDC,KNTC1,CCT7,FKBP4,KIF22,PLK1,FGF13,HAUS7,CEP57,KIF23,ZW10,MAP4,REEP4,ASPM,KIF4,TUBG1,MID1,HAUS8,SKA1,TUBB4B,KIF15,CKAP2,PRC1,CDK5RAP2,CKAP5,RCC2,T…
CS8-1	TRUE	1.07e-08	3022	1199	354	0.295	0.117	GO:0005829	CC	16	cytosol	HNRNPD,FMR1,PCNT,DPP9,HARS,UBE2C,KPNB1,TUBB5,FBXO7,BLVRA,PSMC3,SNRPD1,CSE1L,NAA20,PPP5C,SH3GL1,MRPL4,RAD23A,RUVBL2,PKN2,SLBP,AP1S1,SRPK1,MAP2K1,SPC25,PRKACA,TBCB,CDC20,PFDN2,POLA1,GMNN,CDK4,KIF5B,CNP,PSMD2,VARS,HNRNPH1,MID1IP1,NUTF2,RDM1,FAF1,CARS,GLTP,CAD,RNF168,CACYBP,TSG101,CAMTA1,RABL6,UBE2I,HNRNPL,HSPA8,QDPR,ADSS,PACSIN2,ELMO2,BIRC5,UCHL5,KPNA2,TRIM37,G3BP1,MAP2K3,YWHAH,CHTF18,COPS3,CDC37,GL…
CS8-1	TRUE	0.0237	3	25	2	0.08	0.667	GO:0005971	CC	22	ribonucleoside-diphosphate reductase complex	RRM2,RRM1
CS8-1	TRUE	0.0447	122	1233	26	0.021	0.213	GO:0090575	CC	2	RNA polymerase II transcription factor complex	TRIM28,E2F2,TCF3,NFYB,HNRNPAB,PSMC5,MXD3,MED4,ATF1,TAF5,TAF3,E2F1,SFPQ,TAF12,TEAD2,NONO,TAF1,CBFB,NFYC,GTF2A2,TAF6,TAF10,E2F6,TRP53,TBPL1,AK6
CS8-1	TRUE	3.98e-31	959	1239	203	0.164	0.212	GO:0003723	MF	17	RNA binding	HNRNPD,FMR1,NSUN5,ILF2,NHP2,SNRPD1,MRPL2,PPP5C,MRPL4,DNMT1,EMG1,DDX56,SLBP,HNRNPA2B1,TPR,PTBP1,CNP,LSM2,HNRNPH1,PRPF31,EWSR1,RAVER1,RDM1,RBM25,CARS,ELOF1,DDX19A,HNRNPL,NOLC1,HMGB3,HSPA8,NELFCD,SRSF6,BRCA1,SUZ12,G3BP1,SART3,NOP9,DDX39B,SNRPF,HNRNPH3,SNRPD3,XPO1,HNRNPAB,CNOT6,SHMT1,TAF15,LUC7L3,MYH10,EFTUD2,ZC3H14,PSMA6,SLIRP,EIF2S1,HSP90AA1,HNRNPK,SMN1,DIMT1,DHFR,PSPC1,BRIX1,MRPL13,RANGAP1,ZCRB1,T…
CS8-1	TRUE	1.27e-14	153	1214	51	0.042	0.333	GO:0140097	MF	33	catalytic activity, acting on DNA	CDC45,RUVBL2,DNMT1,POLA1,POLE,POLD2,TOP2A,POLE2,TDP1,RAD1,XRCC6,MCM4,FEN1,POLA2,TERF1,PRIM2,XRCC5,MCM6,RAD51,PCNA,GINS1,NBN,RAD54L,UNG,MCM7,POLE4,RECQL,BLM,ATRX,DKC1,GINS4,GINS2,BRIP1,TDP2,APEX1,PARP2,DNA2,DDX1,POLD1,RTEL1,EME1,POLG,NEIL3,EXO1,RBBP8,DHX9,ERCC6L,XRCC1,LIG1,PTGES3,RAD54B
CS8-1	TRUE	1.26e-09	73	1214	29	0.024	0.397	GO:0008094	MF	29	DNA-dependent ATPase activity	RUVBL2,CHTF18,TOP2A,DSCC1,XRCC6,MCM4,RFC4,RFC2,MSH2,XRCC5,MCM6,RAD51,NBN,RFC1,RFC5,MCM7,RECQL,RAD18,BLM,ATRX,RFC3,BRIP1,DNA2,RTEL1,DHX9,CHTF8,ERCC6L,RBBP4,RAD54B
CS8-1	TRUE	1.18e-07	1234	555	96	0.173	0.078	GO:0005524	MF	12	ATP binding	ILF2,UBE2C,BAZ1B,MCM2,KIF20A,RUVBL2,MCM5,PRKACA,CDK4,VARS,HSPA8,CDC6,ATAD5,DDX27,G3BP1,CHTF18,DDX39B,CDK1,SMC6,AURKB,MYH10,TOP2A,DCAKD,VRK1,HSP90AA1,TRIP13,PSMC6,PBK,NUBP1,MCM4,RFC4,RFC2,PKMYT1,SMCHD1,KIF20B,SMC3,HELLS,CDK2,TK1,EIF4A3,HSPD1,DTYMK,MCM6,UBE2T,TOR1A,UBE2E3,RAD51,BUB1,AURKA,GMPS,PAPSS1,SMC2,CTPS,KIF2C,RAD54L,ABCF2,DHX15,RFC1,UBE2K,PAICS,CDC7,RFC5,DCK,CIT,MCM7,FKBP4,BLM,KIF22,BCKDK,PL…
CS8-1	TRUE	3.99e-06	14	248	7	0.028	0.5	GO:0035173	MF	4	histone kinase activity	BAZ1B,CDK1,AURKB,VRK1,CDK2,AURKA,CCNB1
CS8-1	TRUE	2.63e-05	21	1124	12	0.011	0.571	GO:0017056	MF	30	structural constituent of nuclear pore	TPR,NUTF2,NUP85,NUP155,NDC1,NUP93,NUP205,NUP133,NUP160,NUP188,NUP107,NUP62
CS8-1	TRUE	9.05e-05	31	1135	14	0.012	0.452	GO:0042162	MF	10	telomeric DNA binding	HNRNPD,RPA1,HNRNPA2B1,TINF2,CTC1,XRCC6,TERF1,XRCC5,NCL,RPA2,POT1A,APEX1,ACD,PURB
CS8-1	TRUE	0.000118	29	173	7	0.04	0.241	GO:0016538	MF	20	cyclin-dependent protein serine/threonine kinase regulator activity	CCNE1,CKS1B,CCNE2,CDKN2C,CCNB1,CKS2,CDKN2D
CS8-1	TRUE	0.000151	31	1181	14	0.012	0.452	GO:0008536	MF	32	Ran GTPase binding	KPNB1,RANBP3,CSE1L,NUTF2,NUP50,BIRC5,XPO1,XPO4,RANGAP1,RCC1,IPO5,NXT1,IPO9,IPO7
CS8-1	TRUE	0.000168	27	757	11	0.015	0.407	GO:0034061	MF	42	DNA polymerase activity	POLA1,POLE,POLD2,POLE2,POLA2,PRIM2,POLE4,DKC1,POLD1,POLG,PTGES3
CS8-1	TRUE	0.00034	295	1229	54	0.044	0.183	GO:0015631	MF	37	tubulin binding	TUBGCP3,EMD,SPAG5,PPP5C,KIF20A,TPR,KIF5B,CACYBP,ZFP207,BIRC5,SKA2,MYH10,CETN3,NDE1,DYRK1A,RACGAP1,KIFC5B,KIF20B,SMC3,TUBGCP2,PHF6,TERF1,TUBGCP4,NUSAP1,MAPRE1,FAM83D,IFT74,KIF2C,STMN1,HTT,KIF22,PLK1,FGF13,VBP1,CEP57,KIF23,MAP4,CCDC88A,MZT1,REEP4,KIF4,MID1,SKA1,KIF15,PRC1,CDK5RAP2,RCC2,BRCA2,CENPE,CEP295,REEP1,PSRC1,GAS2L3,KIFC1
CS8-1	TRUE	0.0114	5	108	3	0.028	0.6	GO:0097100	MF	34	supercoiled DNA binding	PSIP1,HMGB2,HMGB1
CS8-1	TRUE	0.0237	3	25	2	0.08	0.667	GO:0004748	MF	27	ribonucleoside-diphosphate reductase activity, thioredoxin disulfide as acceptor	RRM2,RRM1
CS8-1	TRUE	0.0457	12	755	6	0.008	0.5	GO:0003688	MF	49	DNA replication origin binding	CDC45,MCM2,MCM5,ORC2,MCM10,DHX9
CS8-2	TRUE	0.00215	216	37	7	0.189	0.032	GO:0043062	BP	12	extracellular structure organization	RAMP2,CD34,DPT,COL4A1,THSD4,TGFBI,ECM2
CS8-2	TRUE	0.00261	58	7	3	0.429	0.052	GO:1901379	BP	9	regulation of potassium ion transmembrane transport	CAV1,FHL1,PRNP
CS8-2	TRUE	0.00394	958	42	13	0.31	0.014	GO:0007155	BP	11	cell adhesion	ARPC2,CAV1,CD34,NET1,ITGB5,DPT,THBS3,COL15A1,TGFBI,NOV,PIK3R1,ECM2,PRNP
CS8-2	TRUE	0.00853	879	35	11	0.314	0.013	GO:0048646	BP	3	anatomical structure formation involved in morphogenesis	RAMP2,CAV1,CD34,ITGB5,THBS3,COL4A1,TGFBI,ALX1,NOV,ERG,HHIP
CS8-2	TRUE	0.0132	2968	54	26	0.481	0.009	GO:0030154	BP	1	cell differentiation	RAMP2,ARPC2,CAV1,CD34,ARID5B,NET1,ITGB5,FHL1,UHRF2,RABGAP1L,VIM,DUOXA1,COL4A1,NKD1,TGFBI,ALX1,NOV,ENPP1,LPAR1,CAMK1D,ERG,PIK3R1,PLPPR4,GAS1,PALLD,HHIP
CS8-2	TRUE	0.0138	722	5	4	0.8	0.006	GO:0043066	BP	7	negative regulation of apoptotic process	RAMP2,CAV1,HHIP,PRNP
CS8-2	TRUE	0.0159	129	80	7	0.087	0.054	GO:0008217	BP	8	regulation of blood pressure	RAMP2,CD34,ENG,PIK3R1,F2R,NCALD,ECE1
CS8-2	TRUE	0.0333	34	4	2	0.5	0.059	GO:0032570	BP	10	response to progesterone	RAMP2,CAV1
CS8-2	TRUE	0.0454	379	73	10	0.137	0.026	GO:0001501	BP	5	skeletal system development	SULF2,ARID5B,RABGAP1L,THBS3,TGFBI,ALX1,NOV,PTHLH,GAS1,HHIP
CS8-2	TRUE	0.047	12	10	2	0.2	0.167	GO:0045019	BP	13	negative regulation of nitric oxide biosynthetic process	CAV1,CD34
CS8-2	TRUE	0.000375	251	37	8	0.216	0.032	GO:0031012	CC	2	extracellular matrix	DPT,COL15A1,COL4A1,ADAMTS8,THSD4,TGFBI,NOV,ECM2
CS8-2	TRUE	0.00512	564	5	4	0.8	0.007	GO:0009986	CC	6	cell surface	RAMP2,CAV1,HHIP,PRNP
CS8-2	TRUE	0.0162	106	7	3	0.429	0.028	GO:0044325	MF	4	ion channel binding	CAV1,FHL1,PRNP
CS8-3	TRUE	2.03e-06	41	69	7	0.101	0.171	GO:0016126	BP	3	sterol biosynthetic process	CYP51,MVD,SQLE,SC5D,DHCR24,FDPS,HMGCS1
CS8-3	TRUE	3.3e-05	35	69	6	0.087	0.171	GO:0006695	BP	17	cholesterol biosynthetic process	CYP51,MVD,SC5D,DHCR24,FDPS,HMGCS1
CS8-3	TRUE	0.000532	77	11	4	0.364	0.052	GO:0033273	BP	4	response to vitamin	POSTN,TNC,TSPO,HMGCS1
CS8-3	TRUE	0.00533	23	61	4	0.066	0.174	GO:0008299	BP	5	isoprenoid biosynthetic process	MVD,IDI1,FDPS,HMGCS1
CS8-3	TRUE	0.00891	5	10	2	0.2	0.4	GO:0014012	BP	1	peripheral nervous system axon regeneration	TNC,TSPO
CS8-3	TRUE	0.012	384	11	5	0.455	0.013	GO:0009611	BP	2	response to wounding	AQP1,POSTN,TNC,ACTA2,TSPO
CS8-3	TRUE	0.0271	33	63	4	0.063	0.121	GO:0072595	BP	15	maintenance of protein localization in organelle	KDELR3,HSPA5,TXN1,TSPO
CS8-3	TRUE	0.036	3500	59	30	0.508	0.009	GO:0048731	BP	16	system development	AQP1,NDRG1,MYDGF,LLPH,TMED10,VCL,STMN4,ANXA1,TNN,POSTN,TNC,TMED2,VASP,FGFR2,SRPX2,FLNA,CRISPLD2,DHCR24,ACTA2,ANPEP,LRRC17,TSPO,PLAUR,SFN,SH3PXD2A,FDPS,LGALS1,MAFB,MYL6,HMGCS1
CS8-3	TRUE	0.0451	1382	57	17	0.298	0.012	GO:0009888	BP	11	tissue development	AQP1,VCL,ANXA1,POSTN,TNC,TMED2,VASP,FGFR2,FLNA,DHCR24,ACTA2,LRRC17,PLAUR,SFN,CNN3,FDPS,MYL6
CS8-3	TRUE	0.0463	3	40	2	0.05	0.667	GO:0035964	BP	12	COPI-coated vesicle budding	TMED10,TMED9
CS8-3	TRUE	2.48e-06	75	62	8	0.129	0.107	GO:0005793	CC	10	endoplasmic reticulum-Golgi intermediate compartment	MYDGF,PDIA6,TMED10,P4HB,HSPA5,TMED2,ANPEP,TMED9
CS8-3	TRUE	4.47e-05	1326	67	23	0.343	0.017	GO:0005576	CC	13	extracellular region	AQP1,MYDGF,HSP90B1,PDIA6,ANXA1,TNN,HSPA5,POSTN,TNC,TXN1,FGFR2,SRPX2,CRISPLD2,OLFML2B,ANPEP,LRRC17,PLAUR,SFN,COL6A3,LRRC15,TNFAIP6,ACTG1,LGALS1
CS8-3	TRUE	0.0159	712	69	14	0.203	0.02	GO:0005789	CC	14	endoplasmic reticulum membrane	CYP51,KDELR3,HSP90B1,LRRC59,TMED10,SQLE,HSPA5,TMED2,PLP2,SC5D,PLOD2,DHCR24,SEC61B,TMED9
CS8-3	TRUE	0.0127	11	49	3	0.061	0.273	GO:0015037	MF	6	peptide disulfide oxidoreductase activity	PDIA6,P4HB,TXN1
CS8-3	TRUE	0.0263	106	69	6	0.087	0.057	GO:0016705	MF	8	oxidoreductase activity, acting on paired donors, with incorporation or reduction of molecular oxygen	CYP51,SQLE,P4HB,SC5D,PLOD2,CYP20A1
CS8-3	TRUE	0.0449	28	4	2	0.5	0.071	GO:0001968	MF	9	fibronectin binding	TNC,LRRC15
CS8-4	TRUE	0.000197	88	8	4	0.5	0.045	GO:0090101	BP	1	neg. reg. transmembrane RC protein ser/thr kinase sig. pathway	ASPN,CHRDL1,SOSTDC1,NOG
CS8-4	TRUE	0.00052	112	8	4	0.5	0.036	GO:0090288	BP	3	negative regulation of cellular response to growth factor stimulus	ASPN,CHRDL1,SOSTDC1,NOG
CS8-4	TRUE	0.0154	13	5	2	0.4	0.154	GO:0060572	BP	2	morphogenesis of an epithelial bud	SOSTDC1,NOG
CS8-5	TRUE	5.5e-06	1382	34	17	0.5	0.012	GO:0009888	BP	11	tissue development	SFRP4,TNFSF11,IFITM1,NRP2,SERPINE2,ALPL,ERRFI1,DLX6,PAK1,TPM1,LUM,RUNX2,VASN,S1PR1,MMP13,SOCS3,CEBPB
CS8-5	TRUE	0.000248	692	25	10	0.4	0.014	GO:0007167	BP	10	enzyme linked receptor protein signaling pathway	SFRP4,NRP2,ERRFI1,PAK1,CCL2,SOCS1,RUNX2,VASN,SOCS3,FGFR3
CS8-5	TRUE	0.000675	3019	34	21	0.618	0.007	GO:0042221	BP	9	response to chemical	CP,PODNL1,GPX3,SFRP4,TNFSF11,IFITM1,NRP2,ALPL,ERRFI1,PAK1,TPM1,CCL2,LUM,SOCS1,RUNX2,VASN,S1PR1,MMP13,SOCS3,FGFR3,CEBPB
CS8-5	TRUE	0.00103	2515	31	18	0.581	0.007	GO:0048513	BP	13	animal organ development	SEPT4,SFRP4,TNFSF11,NRP2,SERPINE2,ALPL,ERRFI1,DLX6,PAK1,TPM1,CCL2,LUM,SOCS1,RUNX2,VASN,S1PR1,MMP13,SOCS3
CS8-5	TRUE	0.00463	2510	25	15	0.6	0.006	GO:0010646	BP	3	regulation of cell communication	SNAP47,PODNL1,WIF1,SEPT4,SFRP4,TNFSF11,SERPINE2,ERRFI1,PAK1,CCL2,SOCS1,RUNX2,VASN,SOCS3,FGFR3
CS8-5	TRUE	0.00519	2532	25	15	0.6	0.006	GO:0023051	BP	8	regulation of signaling	SNAP47,PODNL1,WIF1,SEPT4,SFRP4,TNFSF11,SERPINE2,ERRFI1,PAK1,CCL2,SOCS1,RUNX2,VASN,SOCS3,FGFR3
CS8-5	TRUE	0.00836	1276	34	13	0.382	0.01	GO:0042127	BP	6	regulation of cell proliferation	FAP,SFRP4,IFITM1,SERPINE2,ERRFI1,DLX6,PAK1,TPM1,CCL2,RUNX2,S1PR1,FGFR3,CEBPB
CS8-5	TRUE	0.00944	4	12	2	0.167	0.5	GO:0060244	BP	1	negative regulation of cell proliferation involved in contact inhibition	FAP,PAK1
CS8-5	TRUE	0.0205	101	19	4	0.211	0.04	GO:0046425	BP	7	regulation of JAK-STAT cascade	PODNL1,SOCS1,SOCS3,FGFR3
CS8-5	TRUE	0.0211	75	25	4	0.16	0.053	GO:0032963	BP	2	collagen metabolic process	FAP,ERRFI1,CCL2,MMP13
CS8-5	TRUE	0.0216	165	25	5	0.2	0.03	GO:0032869	BP	12	cellular response to insulin stimulus	ERRFI1,PAK1,CCL2,SOCS1,SOCS3
CS8-5	TRUE	6.69e-07	1018	13	10	0.769	0.01	GO:0044421	CC	5	extracellular region part	FAP,EPDR1,CP,PODNL1,GPX3,SERPINE2,ALPL,CCL2,LUM,MMP13
CS8-5	TRUE	0.0323	59	12	3	0.25	0.051	GO:0005518	MF	4	collagen binding	PAK1,LUM,MMP13
CS8-6	TRUE	7.97e-09	1993	144	54	0.375	0.027	GO:0009653	BP	4	anatomical structure morphogenesis	SOX9,ACP5,ANGPTL4,APOE,HSPB1,HTRA1,FBLN1,NFE2L2,SCN1B,DCN,EPYC,CTSL,HES1,ADAMTS1,ADAMTS5,BSG,NRXN1,HEXA,GAA,CRISPLD1,COL3A1,TMEFF2,NPPC,CST3,GNAS,LMO4,PLPP3,FOXP2,FOXP1,MGP,ACAN,SLIT2,TENM3,ANK2,S100B,CDKN1C,FOXC2,FOXC1,GJA1,CITED1,SIX1,PBX1,LAMB2,RHOB,NTRK2,CD248,NTRK3,MFAP2,CXCL12,DHRS3,AGTR2,TMEM100,SOX4,FOXD1
CS8-6	TRUE	2.17e-07	180	282	21	0.074	0.117	GO:0030198	BP	14	extracellular matrix organization	SOX9,FBLN1,COL14A1,COL2A1,CCDC80,APP,EFEMP2,COL3A1,DDR2,CST3,EMILIN1,ELN,ACAN,CSGALNACT1,ADAMTS2,FMOD,MFAP4,FOXC2,FOXC1,LAMB2,MIA
CS8-6	TRUE	2.25e-07	727	476	60	0.126	0.083	GO:0009887	BP	22	animal organ morphogenesis	SOX9,ACP5,NAGLU,PGF,POR,HTRA1,BMP7,RXRA,RARB,PERP,CTGF,IGF1,EGFR,NTN1,COL2A1,HES1,MYLK,ADAMTS1,ADAMTS5,BSG,SIX2,GAA,NRP1,SLC40A1,COL3A1,NPPC,SLC4A10,TBC1D20,GNAS,TBX15,GBA,MMP16,B4GALT1,TGFBR3,FOXP2,ACAN,SLIT2,TENM3,STRA6,CTSH,MDFI,CSGALNACT1,CITED2,FOXO1,FOXC2,IGF2,FOXC1,GJA1,CITED1,SIX1,PBX1,YAP1,NFIC,NTRK2,MFAP2,DHRS3,AGTR2,TMEM100,SOX4,FOXD1
CS8-6	TRUE	5.51e-07	1218	302	61	0.202	0.05	GO:0009719	BP	11	response to endogenous stimulus	SOX9,GSTT1,APOE,PGF,POR,HTRA1,CYBA,NFE2L2,SGK1,EGFR,FUT8,CTSL,CTSB,GDF10,COL2A1,HES1,APP,BSG,WFDC1,NRXN1,COL3A1,CAT,MDK,CST3,GNAS,PTPRU,HTRA3,KHK,EMILIN1,TGFBR3,ANXA3,FOXP2,FOXP1,NR2F2,SLIT2,CDH5,SESN3,NEO1,CTSH,S100B,KLF9,TXNIP,IGFBP2,CITED2,LRP1,COL16A1,FOXO1,PID1,ZFP36L2,FOXC2,FOXC1,VWC2,GJA1,CITED1,SIX1,NTRK2,NTRK3,CXCL12,AGTR2,TMEM100,FOXD1
CS8-6	TRUE	6.98e-07	928	475	69	0.145	0.074	GO:0051241	BP	9	negative regulation of multicellular organismal process	SOX9,ACP5,IFRD1,APOE,NDRG2,HMOX1,FBLN1,CYBA,TWIST2,BMP7,NFE2L2,LBP,RARB,DCN,IGF1,EGFR,NTN1,GDF10,HES1,APP,ADAMTS1,TMEM176A,CELF4,CD74,IL33,DDIT3,NRP1,COL3A1,MAP4K4,ITM2C,NPPC,STK39,CST3,ANGPT4,GNAS,PFN2,GBA,EPHA7,LRPAP1,EMILIN1,TMEM176B,FOXP1,TNFRSF1A,FURIN,NR2F2,PYCARD,TSC22D3,ANGPT2,SLIT2,S100B,MYLIP,CITED2,LRP1,DAAM2,SHC1,FOXO1,FOXC2,SORL1,FOXC1,GJA1,CITED1,SIX1,PBX1,NTRK3,GTF2I,NLGN1,AGTR2,TH…
CS8-6	TRUE	6.05e-06	43	241	10	0.041	0.233	GO:0030199	BP	39	collagen fibril organization	COL14A1,COL2A1,COL3A1,DDR2,EMILIN1,ACAN,ADAMTS2,FMOD,FOXC2,FOXC1
CS8-6	TRUE	8.17e-06	692	291	40	0.137	0.058	GO:0007167	BP	43	enzyme linked receptor protein signaling pathway	SOX9,PGF,HSPB1,HTRA1,DCN,EGFR,FUT8,GDF10,HES1,APP,IGFBP6,NRXN1,HEXA,CNPY2,COL3A1,NPPC,DDR2,RASSF2,EPHA7,HTRA3,EMILIN1,TGFBR3,ANGPT2,CDH5,SESN3,NEO1,TXNIP,IGFBP2,CITED2,FOXO1,PID1,FOXC2,FOXC1,VWC2,CITED1,NTRK2,NTRK3,AGTR2,TMEM100,FOXD1
CS8-6	TRUE	1.28e-05	815	272	42	0.154	0.052	GO:0040007	BP	38	growth	SOX9,IFRD1,APOE,PSAP,POR,HTRA1,CYBA,CXCL16,SGK1,EGFR,COL14A1,APP,IGFBP6,WFDC1,NPPC,DDR2,SLC4A10,GNAS,EPHA7,BNC2,HTRA3,FOXP1,SLIT2,MT1,STRA6,PPIB,CDKN1C,CPQ,IGFBP2,CITED2,CREG1,FOXC2,GAP43,FOXC1,GJA1,SIX1,NRK,LAMB2,NTRK3,CXCL12,AGTR2,HSPA1A
CS8-6	TRUE	8e-05	2673	503	144	0.286	0.054	GO:0065008	BP	10	regulation of biological quality	SCPEP1,SOX9,GM2A,ACP5,IFRD1,ANGPTL4,KDELR1,APOE,HMOX1,POR,FBLN1,PGRMC1,CYBA,DIO2,HNRNPA0,SLC41A1,ENTPD2,ABCA1,NFE2L2,LBP,LAMP2,CTSA,EYA2,ATOX1,ATP6AP1,SCN1B,DCN,SGK1,CTGF,IGF1,EGFR,NTN1,NPC2,HEXB,SLMAP,SCARA5,CLU,COL14A1,COL2A1,GRINA,PDIA5,APP,SLC4A8,KCNK5,NRXN1,RHOQ,CELF4,SLC39A7,SLC12A2,CD74,HEXA,DDIT3,GAA,NRP1,SLC40A1,MAP4K4,NPPC,GLUL,ATP1B1,SLC4A10,STK39,RASSF2,TBC1D20,GNAS,PFN2,GBA,PEAR1,CTS…
CS8-6	TRUE	0.000145	690	415	47	0.113	0.068	GO:0030334	BP	15	regulation of cell migration	SOX9,APOE,PGF,HSPB1,HMOX1,FBLN1,TWIST2,BMP7,NFE2L2,LBP,CXCL16,DCN,EGFR,CYGB,NTN1,MYLK,APP,ADAMTS1,CD74,IL33,NRP1,COL3A1,TMEFF2,DDR2,PFN2,LMO4,PLPP3,PTPRU,EMILIN1,ANXA3,FOXP1,NR2F2,ACAN,PYCARD,ANGPT2,SLIT2,CTSH,ZMYND8,CITED2,NBL1,FOXC2,IGF2,SORL1,TMSB4X,RHOB,NTRK3,CXCL12
CS8-6	TRUE	0.000146	145	216	14	0.065	0.097	GO:0006814	BP	17	sodium ion transport	SLC5A6,FXYD5,SCN1B,SGK1,SLC38A2,SLC4A8,SLC38A1,SLC12A2,ATP1B1,STOM,SLC4A10,STK39,SLC23A2,GNAS
CS8-6	TRUE	0.000369	1248	463	75	0.162	0.06	GO:0043067	BP	1	regulation of programmed cell death	TPD52L1,SOX9,ANGPTL4,APOE,HSPB1,HMOX1,POR,TWIST2,BMP7,G0S2,NFE2L2,RXRA,RARB,EYA2,SGK1,CTGF,EGFR,GDF10,CLU,COL2A1,GRINA,IGF2R,PPP2R2B,CD74,DDIT3,NRP1,SLC40A1,MAP4K4,ITM2C,STK39,CAT,MDK,RASSF2,CST3,ANGPT4,EPHA7,B4GALT1,CNTFR,ALDH2,ERP29,FOXP1,LRP6,LTBR,TNFRSF1A,PYCARD,TSC22D3,SLIT2,MT1,HERPUD1,CTSH,PDXK,ANK2,S100B,NDUFA13,SMPD1,TXNIP,CITED2,LRP1,SHC1,FOXO1,FOXC2,PROKR1,FOXC1,CITED1,SIX1,NRK,YAP1,RH…
CS8-6	TRUE	0.00047	20	317	7	0.022	0.35	GO:0048745	BP	48	smooth muscle tissue development	SOX9,MYLK,COL3A1,FOXP2,FOXP1,STRA6,SIX1
CS8-6	TRUE	0.000631	14	515	7	0.014	0.5	GO:0030149	BP	40	sphingolipid catabolic process	GM2A,NEU1,HEXB,PRKCD,HEXA,GBA,SMPD1
CS8-6	TRUE	0.000874	18	602	8	0.013	0.444	GO:0030574	BP	36	collagen catabolic process	MMP14,MRC2,CTSB,CST3,ADAM15,CTSK,MMP16,ADAMTS2
CS8-6	TRUE	0.0064	139	116	9	0.078	0.065	GO:0010594	BP	13	regulation of endothelial cell migration	APOE,HSPB1,NFE2L2,DCN,PLPP3,FOXP1,SLIT2,FOXC2,RHOB
CS8-6	TRUE	0.00707	2279	298	79	0.265	0.035	GO:0009966	BP	7	regulation of signal transduction	TPD52L1,SOX9,APOE,PSAP,CLEC11A,PGF,HSPB1,POR,HTRA1,FBLN1,CYBA,G0S2,NFE2L2,LBP,CXCL16,DCN,EGFR,OGN,GDF10,CLU,BMP1,COL2A1,HES1,GRINA,APP,IGFBP6,NRXN1,IL33,PLCE1,DDIT3,COL3A1,ITM2C,NPPC,STK39,CAT,MDK,RASSF2,GNAS,EPHA7,PLPP3,HTRA3,LRPAP1,EMILIN1,TGFBR3,ERP29,FOXP1,SLIT2,HERPUD1,SESN3,NEO1,CTSH,S100B,SMPD1,NENF,AKAP12,SCUBE3,IGFBP2,ZMYND8,CITED2,MRAP,DAAM2,FOXO1,PID1,CDC42EP2,C1QTNF2,DDIT4L,SORL1,VWC2…
CS8-6	TRUE	0.00965	283	418	24	0.057	0.085	GO:0051260	BP	25	protein homooligomerization	ANGPTL4,APOE,HMOX1,ACOT13,MGST1,TOR2A,ENTPD2,RXRA,LAMP2,SCARA5,CLU,APP,AK3,GLUL,STOM,CAT,B4GALT1,EMILIN1,PRMT8,SCUBE3,C1QTNF2,NLGN1,MARCKS,KCTD12
CS8-6	TRUE	0.0173	486	216	22	0.102	0.045	GO:0007610	BP	18	behavior	GM2A,NAGLU,APOE,MAN2B1,PGRMC1,SGK1,HEXB,NRXN1,HEXA,GAA,SLC4A10,MDK,CST3,FOXP2,FOXP1,STRA6,SLC16A1,S100B,GJA1,NTRK2,CXCL12,AGTR2
CS8-6	TRUE	0.018	958	81	18	0.222	0.019	GO:0007155	BP	24	cell adhesion	FBLN1,VCAN,NID2,COL14A1,HES1,ATP1B1,GNAS,PLPP3,ACAN,ISLR,CLDN11,COL16A1,MFAP4,VWC2,LAMB2,RHOB,CXCL12,MIA
CS8-6	TRUE	0.0264	53	36	4	0.111	0.075	GO:0097755	BP	26	positive regulation of blood vessel diameter	APOE,NPPC,GJA1,AGTR2
CS8-6	TRUE	0.03	117	36	5	0.139	0.043	GO:0035150	BP	2	regulation of tube size	APOE,NPPC,FOXC1,GJA1,AGTR2
CS8-6	TRUE	0.0312	290	216	16	0.074	0.055	GO:0015711	BP	37	organic anion transport	APOE,SLC5A6,SLC38A2,SLC4A8,SLC38A1,SLC4A10,STK39,SLC23A2,SLC52A3,SLC6A6,SLC16A1,SLC26A2,SLC16A9,GJA1,NTRK2,AGTR2
CS8-6	TRUE	0.0334	46	337	8	0.024	0.174	GO:0042982	BP	31	amyloid precursor protein metabolic process	APOE,CLU,APP,ITM2C,ITM2A,PSENEN,BACE2,SORL1
CS8-6	TRUE	0.0356	1276	475	71	0.149	0.056	GO:0042127	BP	46	regulation of cell proliferation	SOX9,APOE,CLEC11A,NDRG2,PGF,HMOX1,POR,HTRA1,FBLN1,CYBA,NEU1,BMP7,ATRAID,RXRA,TIMP2,RARB,CTGF,IGF1,EGFR,NTN1,CTSL,CLU,HES1,APP,ADAMTS1,P3H3,WFDC1,SIX2,CD74,LTBP3,SAT1,NPPC,GLUL,DDR2,CST3,GNAS,B4GALT1,CNTFR,PTPRU,FOXP2,FOXP1,LTBR,TNFRSF1A,NR2F2,PYCARD,SLIT2,CDH5,CTSH,S100B,KLF9,TXNIP,IGFBP2,CITED2,SHC1,FOXO1,PID1,IGF2,GJA1,SIX1,PBX1,NRK,YAP1,NTRK2,CD248,NTRK3,CXCL12,ROMO1,AGTR2,SOX4,LRRC32,HSPA1A
CS8-6	TRUE	0.0394	36	599	9	0.015	0.25	GO:0035019	BP	20	somatic stem cell population maintenance	SOX9,BMP7,HES1,SIX2,LRP5,KLF10,ZFP36L2,YAP1,SOX4
CS8-6	TRUE	2.66e-28	1326	609	153	0.251	0.115	GO:0005576	CC	45	extracellular region	SCPEP1,MMP14,NAGLU,UNC119,ANGPTL4,APOE,CAR11,GLG1,GSTM5,PSAP,COL26A1,CLEC11A,RAB11A,PGF,MAN2B1,NID1,SRA1,HTRA1,FBLN1,CTSD,BMP7,RARRES2,2610507B11RIK,LBP,CTSZ,LAMP2,TIMP2,WFDC2,CXCL16,FUCA2,SMPDL3A,DCN,EPYC,CTGF,IGF1,AEBP1,SDC1,NTN1,NPC2,OGN,CTSL,HEXB,IL6ST,NID2,SLMAP,CTSB,GDF10,CLU,BMP1,COL14A1,COL2A1,LYPD2,CCDC80,FSTL1,APP,ADAMTS1,ADAMTS5,IGFBP6,WFDC1,IGF2R,IL33,EFEMP2,LTBP3,CHID1,CRISPLD1,ITIH5…
CS8-6	TRUE	5.66e-14	358	491	50	0.102	0.14	GO:0000323	CC	44	lytic vacuole	GM2A,ACP5,GLMP,APOE,PSAP,MAN2B1,NEU1,CTSD,ATRAID,LAMP2,CTSA,GABARAP,LAPTM4A,NPC2,CTSL,HEXB,CTSB,IGF2R,CD74,HEXA,CHID1,GAA,ITM2C,DPP7,CAT,CST3,GBA,CTSK,FUCA1,TMEM165,SCARB2,PCYOX1,TPP1,LAMP1,AGA,MT1,CTSH,TPCN1,ANK2,SNX2,GNS,GRN,SMPD1,CPQ,GLB1,BRI3,LAMTOR4,GJA1,CTSF,RNASET2B
CS8-6	TRUE	5.53e-08	3596	566	213	0.376	0.059	GO:0016021	CC	21	integral component of membrane	GLMP,LRP3,KDELR1,ADGRE5,PLD3,RABAC1,FCGRT,CLCN5,TMED4,MAN2B1,HMOX1,POR,ERGIC3,PGRMC1,CYBA,SLC5A6,DIO2,MGST1,G0S2,FXYD5,SLC47A1,TMEM86A,PIGYL,TMEM167,SLC41A1,ATRAID,TMEM259,ENTPD2,NPDC1,ABCA1,LAMP2,SLC25A39,CXCL16,ATP6AP1,SCN1B,TLCD1,SYNE4,PERP,IKBIP,EGFR,TSPAN13,LAPTM4A,SDC1,RNF144A,MRC2,FUT8,IL6ST,SLMAP,SCARA5,LRP10,SLC22A17,SLC38A2,GRINA,IGSF11,B4GALT4,APP,PIGP,SLC4A8,SLC38A1,BSG,KCNK5,TMEM176A…
CS8-6	TRUE	2.23e-05	788	352	48	0.136	0.061	GO:0005887	CC	47	integral component of plasma membrane	CYBA,FXYD5,SCN1B,PERP,TSPAN13,MRC2,SCARA5,SLC38A2,SLC4A8,SLC38A1,BSG,MPZL1,ATP1B1,DDR2,STOM,SLC4A10,CD82,TSPAN18,SLC23A2,SLC52A3,TM4SF1,EPHA7,PLPP3,PCDH7,EMILIN1,TGFBR3,SLC6A6,TSPAN11,TENM3,STRA6,NEO1,SLCO2A1,ANK2,SLC16A1,SLC26A2,PSENEN,CLDN11,SLC16A9,STBD1,VWC2,NTRK2,NTRK3,CD302,KCNJ15,SLC24A3,NLGN1,THBD,LRRC32
CS8-6	TRUE	2.49e-05	3068	578	182	0.315	0.059	GO:0012505	CC	6	endomembrane system	TPD52L1,MMP14,SLC9A3R2,KDELR1,APOE,PLD3,RABAC1,PRKCSH,CLCN5,TMED4,COL26A1,NDRG2,RAB11A,HMOX1,POR,ERGIC3,PGRMC1,CYBA,MGST1,TOR2A,PIGYL,TMEM167,ATRAID,TMEM259,TRAPPC2L,ABCA1,NFE2L2,CTSZ,LAMP2,GABARAP,PLOD1,ATP6AP1,RCN3,SYNE4,PERP,SGK1,IKBIP,CTGF,IGF1,EGFR,ERLEC1,LAPTM4A,SDC1,RNF144A,FUT8,NPC2,CTSL,HEXB,PRKCD,CLU,BMP1,LRP10,GRINA,B4GALT4,PDIA5,APP,PIGP,IGFBP6,BSG,P3H3,PIGX,IGF2R,NRXN1,ABCA3,SLC39A7,…
CS8-6	TRUE	0.0202	27	567	8	0.014	0.296	GO:0005771	CC	19	multivesicular body	RAB11A,EGFR,CD74,CST3,LAMP1,SORL1,GJA1,TPT1
CS8-6	TRUE	0.0227	292	259	18	0.069	0.062	GO:0045177	CC	32	apical part of cell	GM2A,CYBA,MGST1,EGFR,CTSL,CTSB,APP,ATP1B1,DDR2,STK39,SLC23A2,SLC52A3,GNAS,ANK2,SLC26A2,IGFBP2,GJA1,HSPA1A
CS8-6	TRUE	0.0462	91	574	14	0.024	0.154	GO:0005788	CC	28	endoplasmic reticulum lumen	TOR2A,RCN3,ERLEC1,PDIA5,SIL1,SUMF2,ERP44,LRPAP1,ERP29,FKBP9,FURIN,MBTPS1,PPIB,RNASET2B
CS8-6	TRUE	0.000243	205	112	12	0.107	0.059	GO:0030246	MF	49	carbohydrate binding	CLEC11A,MAN2B1,PLOD1,MRC2,BSG,GAA,FUCA1,ACAN,CILP2,STBD1,CD248,CD302
CS8-6	TRUE	0.000573	36	254	8	0.031	0.222	GO:0005201	MF	30	extracellular matrix structural constituent	FBLN1,COL2A1,COL3A1,EMILIN1,ELN,MFAP5,MGP,ACAN
CS8-6	TRUE	0.00127	81	216	10	0.046	0.123	GO:0015293	MF	29	symporter activity	SLC5A6,SLC38A2,SLC4A8,SLC38A1,SLC12A2,SLC4A10,SLC23A2,SLC6A6,SLC16A1,SLC16A9
CS8-6	TRUE	0.00165	222	519	25	0.048	0.113	GO:0042277	MF	34	peptide binding	KDELR1,APOE,GSTM5,SRA1,CTSD,MGST1,RXRA,LBP,PLOD1,CTSL,CTSB,CLU,PPIC,CD74,SLC40A1,ITM2C,CST3,PPP3CA,FURIN,TPP1,ITM2A,PPIB,SORL1,TMEM158,AGTR2
CS8-6	TRUE	0.00314	150	99	9	0.091	0.06	GO:0005539	MF	23	glycosaminoglycan binding	APOE,DCN,VCAN,ADAMTS1,ADAMTS5,MDK,LRPAP1,ACAN,SLIT2
CS8-6	TRUE	0.00616	268	206	16	0.078	0.06	GO:0004175	MF	41	endopeptidase activity	HTRA1,CTSD,CTSL,CTSB,BMP1,ADAMTS1,ADAMTS5,CTSK,HTRA3,CTSH,ADAMTS15,ADAMTS2,PRSS23,BACE2,ADAMTS17,CTSF
CS8-6	TRUE	0.00663	185	501	21	0.042	0.114	GO:1901681	MF	16	sulfur compound binding	APOE,GSTM5,MGST1,BMP7,CTGF,CCDC80,APP,ADAMTS1,ADAMTS5,NRP1,MDK,LRPAP1,TGFBR3,SLC6A6,PRMT8,SLIT2,APLP2,ADAMTS15,GNS,EVA1C,NAT6
CS8-6	TRUE	0.00831	68	486	12	0.025	0.176	GO:0004553	MF	27	hydrolase activity, hydrolyzing O-glycosyl compounds	GM2A,PSAP,MAN2B1,NEU1,FUCA2,HEXB,HEXA,CHID1,GAA,GBA,FUCA1,GLB1
CS8-6	TRUE	0.0104	96	475	14	0.029	0.146	GO:0008083	MF	33	growth factor activity	CLEC11A,PGF,BMP7,CTGF,IGF1,OGN,GDF10,BMP1,MDK,NENF,IGF2,CXCL12,GMFB,MIA
CS8-6	TRUE	0.0168	1115	503	68	0.135	0.061	GO:0005102	MF	5	signaling receptor binding	SLC9A3R2,APOE,PSAP,CLEC11A,PGF,FBLN1,BMP7,ABCA1,RXRA,LBP,TIMP2,RARB,GABARAP,CXCL16,CTGF,IGF1,EGFR,OGN,GDF10,CLU,BMP1,COL2A1,APP,NRXN1,CD74,IL33,COL3A1,NPPC,CAT,MDK,ANGPT4,GNAS,GBA,EPHA7,CNTFR,PLPP3,ACOX3,LRPAP1,EMILIN1,TGFBR3,RCHY1,FOXP2,FOXP1,LRP6,PYCARD,ANGPT2,SLIT2,CDH5,S100B,SNX2,NENF,MRAP,COL16A1,NBL1,SHC1,CDC42EP2,C1QTNF2,NRIP1,IGF2,GJA1,LAMB2,NTRK2,IRS1,CXCL12,GMFB,NLGN1,MIA,HSPA1A
CS8-6	TRUE	0.0193	31	216	6	0.028	0.194	GO:0015370	MF	8	solute:sodium symporter activity	SLC5A6,SLC4A8,SLC12A2,SLC4A10,SLC23A2,SLC6A6
CS8-6	TRUE	0.0239	120	463	15	0.032	0.125	GO:0019838	MF	35	growth factor binding	HTRA1,CTGF,EGFR,COL2A1,IGFBP6,IGF2R,LTBP3,NRP1,COL3A1,HTRA3,TGFBR3,FURIN,IGFBP2,SHC1,NTRK2
CS8-6	TRUE	0.036	4	206	3	0.015	0.75	GO:0030984	MF	12	kininogen binding	CTSL,CTSB,CTSH
CS8-7	TRUE	1.83e-12	2259	258	93	0.36	0.041	GO:0051239	BP	16	regulation of multicellular organismal process	LGALS9,RARG,JUP,TIAM1,AXL,KLF4,CACNB3,STAT3,KLF5,SCUBE2,WNT2,WNT11,NDEL1,SEMA6A,LAMA2,SOCS2,ID2,NFKBIA,TGFB3,FGF9,WNT5A,OSR2,APOD,GSDMD,ITSN1,THBS2,FBN2,CBLN2,SNCA,GLS,IGFBP5,RGS2,PRRX1,NR4A2,FBN1,MEIS2,ADAM33,STMN2,SKIL,SHOX2,NGF,SFRP2,ADGRL2,DDAH1,CYR61,PDE4B,SVBP,SEMA3C,SLC9A1,CXCL1,ARHGDIB,IL17RC,TNMD,PAK3,GAS6,WWC2,PDGFD,NFATC1,SCX,TBXA2R,TWIST1,MEOX2,ADGRL3,CREB3L2,ZFHX3,CACNA2D1,THBS1,TOX,…
CS8-7	TRUE	4.56e-12	3019	374	145	0.388	0.048	GO:0042221	BP	21	response to chemical	CDH4,BCL11A,LGALS9,RARG,JUP,LTBP1,TIAM1,AXL,KLF4,CACNB3,STAT3,KLF5,SLC1A3,IGF1R,PPP2CB,WNT2,GABRA1,KDM6B,NDEL1,LSP1,DPEP1,SEMA6A,LAMA2,SOCS2,TIMP3,GRB10,GFPT2,GATSL3,ADCY1,RTN4,ID2,NFKBIA,FBLN5,TGFB3,CXCL14,FGF9,WNT5A,APOD,LY6H,ALCAM,BFAR,ADCY5,NR4A1,ZEB1,C2,SMAD4,LOX,FBN2,PRDX5,TCF7L2,FLNB,IFITM3,SNCA,IDH1,IGFBP5,RGS2,EPRS,NR4A2,FBN1,MEIS2,STMN2,SKIL,NGF,SFRP2,EFNA3,BCL10,DDAH1,CYR61,CPNE3,PDE4B…
CS8-7	TRUE	1.56e-11	4139	255	132	0.518	0.032	GO:0007154	BP	8	cell communication	LGALS9,RARG,JUP,LTBP1,TIAM1,AXL,KLF4,CACNB3,STAT3,KLF5,SLC1A3,IGF1R,SCUBE2,WNT2,BICC1,GADD45B,WNT11,RND3,IGFBP4,WSB1,NDEL1,LSP1,ARHGEF25,SEMA6A,RSPO3,LAMA2,SOCS2,TIMP3,GRB10,GATSL3,IGFBP3,ADCY1,LIMK2,NFKBIA,GSC,TGFB3,CXCL14,FGF9,WNT5A,APOD,GSDMD,LY6H,ITSN1,NR4A1,FBN2,GNA14,PCSK5,IFITM3,SNCA,LANCL1,GLS,IGFBP5,RGS2,CDC42BPA,PRRX1,RALGPS2,NR4A2,FBN1,ADAM33,SKIL,SHOX2,SFRP2,WLS,ADGRL2,CYR61,GEM,PDE4B…
CS8-7	TRUE	1.59e-11	4486	269	145	0.539	0.032	GO:0032502	BP	26	developmental process	LGALS9,RARG,JUP,LTBP1,NFIX,TIAM1,AXL,LAMB1,KLF4,STAT3,CNN2,KLF5,SLC1A3,PAFAH1B3,SCUBE2,EBF3,WNT2,BICC1,GADD45B,WNT11,KDM6B,NDEL1,SEMA6A,RSPO3,LAMA2,SOCS2,TNS3,IGFBP3,ADCY1,LIMK2,ID2,NFKBIA,GSC,TGFB3,CXCL14,FGF9,WNT5A,RAI14,OSR2,APOD,ALCAM,ITSN1,NR4A1,THBS2,LOX,FBN2,CBLN2,PCSK5,LIPA,TCF7L2,SNCA,IDH1,AGFG1,IGFBP5,RGS2,PRRX1,NR4A2,FBN1,MEIS2,STMN2,SKIL,SHOX2,NGF,SFRP2,WLS,ADGRL2,DDAH1,CYR61,SEMA3C,S…
CS8-7	TRUE	1.67e-11	4093	255	131	0.514	0.032	GO:0023052	BP	14	signaling	LGALS9,RARG,JUP,LTBP1,TIAM1,AXL,KLF4,CACNB3,STAT3,KLF5,SLC1A3,IGF1R,SCUBE2,WNT2,BICC1,GADD45B,WNT11,RND3,IGFBP4,WSB1,NDEL1,LSP1,ARHGEF25,SEMA6A,RSPO3,LAMA2,SOCS2,TIMP3,GRB10,GATSL3,IGFBP3,ADCY1,LIMK2,NFKBIA,GSC,TGFB3,CXCL14,FGF9,WNT5A,APOD,LY6H,ITSN1,NR4A1,FBN2,GNA14,PCSK5,IFITM3,SNCA,LANCL1,GLS,IGFBP5,RGS2,CDC42BPA,PRRX1,RALGPS2,NR4A2,FBN1,ADAM33,SKIL,SHOX2,SFRP2,WLS,ADGRL2,CYR61,GEM,PDE4B,PODN,…
CS8-7	TRUE	1.87e-10	1060	291	61	0.21	0.058	GO:0016477	BP	2	cell migration	LGALS9,JUP,TIAM1,AXL,LAMB1,KLF4,STAT3,CNN2,IGF1R,WNT11,NDEL1,DPEP1,SEMA6A,LAMA2,RHBDF1,TNS3,IGFBP3,CXCL14,FGF9,WNT5A,APOD,NR4A1,PCSK5,IGFBP5,CDC42BPA,NR4A2,SFRP2,CYR61,CPNE3,PDE4B,PODN,SVBP,SEMA3C,APBB2,CXCL1,ARHGDIB,IL17RC,PARVA,PAK3,GAS6,PDGFD,PTGS2,TBXA2R,TWIST1,MEOX2,RAP2B,ICAM1,ADGRL3,LIMCH1,IRS2,NEXN,THBS1,BST2,RHOJ,NTF3,CH25H,CD47,ZFP580,FGF18,TAC1,PEAK1
CS8-7	TRUE	1.45e-06	1538	269	64	0.238	0.042	GO:0008283	BP	10	cell proliferation	LGALS9,RARG,JUP,TIAM1,KLF4,STAT3,CNN2,KLF5,IGF1R,SCUBE2,WNT2,WNT11,IGFBP4,NDEL1,RHBDF1,TNS3,IGFBP3,ID2,NFKBIA,TGFB3,FGF9,WNT5A,OSR2,APOD,NR4A1,LIPA,TCF7L2,IFITM3,IGFBP5,KIFAP3,PRRX1,MEIS2,ADAM33,SHOX2,NGF,S100A11,SFRP2,DDAH1,CYR61,PODN,FOSL2,UCHL1,CXCL1,TNMD,GAS6,PDGFD,SCX,TWIST1,IRS2,THBS1,ID1,DMD,PENK,NTF3,RAP1B,CD47,GPC3,COL8A2,SLIT3,FGF18,CDH3,TAC1,NUMBL,COL8A1
CS8-7	TRUE	0.00112	28	251	7	0.028	0.25	GO:1901385	BP	4	regulation of voltage-gated calcium channel activity	CACNB3,GEM,PDE4B,RRAD,CACNA2D1,DMD,AHNAK
CS8-7	TRUE	0.00198	566	373	36	0.097	0.064	GO:0040008	BP	20	regulation of growth	CDH4,BCL11A,STAT3,SERTAD1,WNT2,WNT11,IGFBP4,NDEL1,SOCS2,IGFBP3,RTN4,FBLN5,NEDD9,FGF9,WNT5A,SMAD4,TCF7L2,IGFBP5,RGS2,WISP2,NGF,SFRP2,CYR61,SLC9A1,APBB2,GAS6,WWC2,CSPG5,NDN,SEMA6C,BST2,BDNF,GPC3,SLIT3,HTRA2,RGMA
CS8-7	TRUE	0.00224	316	322	23	0.071	0.073	GO:0052547	BP	25	regulation of peptidase activity	KLF4,STAT3,DPEP1,TIMP3,PSME1,NR4A1,MTCH1,PRDX5,SNCA,NGF,SFRP2,EFNA3,BCL10,CYR61,GAS6,PTGS2,HIP1,THBS1,WFIKKN2,BST2,SPOCK3,GPC3,HTRA2
CS8-7	TRUE	0.00349	958	190	32	0.168	0.033	GO:0007155	BP	13	cell adhesion	JUP,TIAM1,AXL,LAMB1,KLF4,COL5A3,SEMA6A,LAMA2,FBLN5,WNT5A,APOD,ALCAM,THBS2,PCSK5,KIFAP3,FBN1,CYR61,SVEP1,EPHA5,PARVA,GAS6,ADGRL3,LIMCH1,THBS1,ID1,PCDH19,PCDH9,CD47,COL8A2,CDH3,FBLN2,COL8A1
CS8-7	TRUE	0.0177	1210	310	50	0.161	0.041	GO:0042325	BP	6	regulation of phosphorylation	LGALS9,TIAM1,KLF4,STAT3,IGF1R,GADD45B,WNT11,IGFBP4,SEMA6A,SOCS2,TIMP3,GRB10,IGFBP3,TGFB3,FGF9,WNT5A,ITSN1,SNCA,RGS2,CCNL1,NGF,SFRP2,BCL10,CYR61,PODN,UCHL1,PAK3,GAS6,PDGFD,PTGS2,CCND3,MIDN,TWIST1,RAP2B,ICAM1,LIMCH1,PLCL1,IRS2,CHAD,THBS1,RAMP3,ID1,FZD1,DMD,NTF3,RAP1B,FGF18,C1QTNF3,RGMA,FNDC1
CS8-7	TRUE	0.0235	41	2	2	1	0.049	GO:0010665	BP	19	regulation of cardiac muscle cell apoptotic process	IGFBP3,SFRP2
CS8-7	TRUE	0.0434	4	25	2	0.08	0.5	GO:0071638	BP	9	negative regulation of monocyte chemotactic protein-1 production	APOD,C1QTNF3
CS8-7	TRUE	0.0449	46	100	5	0.05	0.109	GO:0048662	BP	3	negative regulation of smooth muscle cell proliferation	KLF4,IGFBP3,TGFB3,APOD,IGFBP5
CS8-7	TRUE	1.65e-13	1326	194	59	0.304	0.044	GO:0005576	CC	18	extracellular region	LTBP1,AXL,LAMB1,COL5A3,SCUBE2,WNT2,IGFBP4,DPEP1,RSPO3,LAMA2,TIMP3,CPM,IGFBP3,FBLN5,TGFB3,CXCL14,RNASE4,FGF9,WNT5A,APOD,GSDMD,THBS2,LOX,FBN2,CBLN2,PCSK5,SNCA,IGFBP5,FBN1,SFRP2,CYR61,SVEP1,PODN,SVBP,SEMA3C,CXCL1,GAS6,PDGFD,ANGPTL1,TULP1,THBS1,PRELP,WFIKKN2,PENK,NTF3,GREM2,RSPO2,NAV2,CD47,COL8A2,SLIT3,FGF18,C1QTNF3,TAC1,FBLN2,COL8A1,LYZ2,AHNAK,FIBIN
CS8-7	TRUE	0.0135	13	39	3	0.077	0.231	GO:0031091	CC	24	platelet alpha granule	IGFBP3,THBS2,THBS1
CS8-7	TRUE	1.93e-08	1115	269	56	0.208	0.05	GO:0005102	MF	22	signaling receptor binding	LGALS9,RARG,TIAM1,LAMB1,STAT3,IGF1R,WNT2,WNT11,SEMA6A,RSPO3,LAMA2,SOCS2,GRB10,FBLN5,TGFB3,CXCL14,FGF9,WNT5A,LY6H,NR4A1,GNA14,TCF7L2,IDH1,LANCL1,NR4A2,FBN1,NGF,SFRP2,WLS,CYR61,CPNE3,SEMA3C,UCHL1,CXCL1,KCNJ8,IL17RC,GAS6,PDGFD,ARAP1,ANGPTL1,PLCL1,IRS2,THBS1,WFIKKN2,FZD1,DMD,PENK,NTF3,RASL11B,GREM2,RSPO2,SLIT3,FGF18,TAC1,RGMA,SYNDIG1
CS8-7	TRUE	0.00122	116	191	11	0.058	0.095	GO:0008201	MF	12	heparin binding	COL5A3,RSPO3,FGF9,THBS2,FBN1,CYR61,THBS1,PRELP,GREM2,RSPO2,NAV2
CS8-7	TRUE	0.00125	514	178	22	0.124	0.043	GO:0005509	MF	15	calcium ion binding	LTBP1,SCUBE2,FBLN5,ITSN1,THBS2,FBN2,SNCA,FBN1,S100A11,SVEP1,GAS6,MAN1C1,ADGRL3,PLCB4,THBS1,PCDH19,PCDH9,SLIT3,MEGF6,CDH3,FBLN2,MYL9
CS8-7	TRUE	0.00138	261	192	16	0.083	0.061	GO:0030545	MF	17	receptor regulator activity	WNT2,TGFB3,CXCL14,FGF9,WNT5A,LY6H,FBN1,SFRP2,CXCL1,GAS6,PDGFD,WFIKKN2,PENK,NTF3,GREM2,FGF18
CS8-7	TRUE	0.00291	11	274	5	0.018	0.455	GO:0008191	MF	28	metalloendopeptidase inhibitor activity	TIMP3,NGF,WFIKKN2,BST2,SPOCK3
CS8-7	TRUE	0.00848	139	322	14	0.043	0.101	GO:0061134	MF	1	peptidase regulator activity	DPEP1,TIMP3,PSME1,PRDX5,SNCA,NGF,SFRP2,BCL10,CTSC,GAS6,WFIKKN2,BST2,SPOCK3,GPC3
CS8-7	TRUE	0.0206	528	371	32	0.086	0.061	GO:0000977	MF	5	RNA polymerase II regulatory region sequence-specific DNA binding	BCL11A,RARG,NFIX,KLF4,STAT3,KLF5,EBF3,GSC,OSR2,ZEB1,SMAD4,TCF7L2,PRRX1,NR4A2,MEIS2,SKIL,FOSL2,KLF3,BHLHE41,ZIC1,NFATC1,NDN,SCX,TWIST1,MEOX2,ZIC4,CREB3L2,ZFHX3,ATF4,TEAD1,EN1,NR2F1
CS8-7	TRUE	0.0291	774	371	41	0.111	0.053	GO:0043565	MF	11	sequence-specific DNA binding	BCL11A,RARG,NFIX,KLF4,STAT3,KLF5,EBF3,KDM6B,GSC,OSR2,NR4A1,ZEB1,SMAD4,TCF7L2,ZFHX4,PRRX1,NR4A2,MEIS2,SKIL,SHOX2,FOSL2,KLF3,BHLHE41,ZIC1,NFATC1,NDN,FOXN3,SCX,TWIST1,MEOX2,ZIC4,CREB3L2,ZFHX3,ATF4,MAFF,EMX2,TEAD1,EN1,MKX,NR2F1,KLF14
CS8-8	TRUE	4.86e-07	111	6	5	0.833	0.045	GO:0031214	BP	2	biomineral tissue development	ANK,SPP1,BGLAP,BGLAP2,BGLAP3
CS8-8	TRUE	1.57e-05	63	6	4	0.667	0.063	GO:0030500	BP	8	regulation of bone mineralization	ANK,BGLAP,BGLAP2,BGLAP3
CS8-8	TRUE	0.0163	77	22	4	0.182	0.052	GO:0033273	BP	5	response to vitamin	COL1A1,VDR,GSN,SPP1
CS8-8	TRUE	0.0168	3019	30	18	0.6	0.006	GO:0042221	BP	10	response to chemical	SERPINF1,COL1A1,SLC36A2,CYFIP2,TCN2,LGMN,VDR,GSN,CAR3,PDGFRA,SPP1,COL1A2,DAPK2,CD59A,PLA2G5,LIFR,BGLAP,BGLAP2
CS8-8	TRUE	4.64e-06	1326	30	16	0.533	0.012	GO:0005576	CC	7	extracellular region	SERPINF1,COL1A1,TCN2,LGMN,VIT,CFH,GSN,SPP1,COL1A2,CD59A,PLA2G5,OMD,LIFR,BGLAP,BGLAP2,BGLAP3
CS8-8	TRUE	0.000677	88	3	3	1	0.034	GO:0005791	CC	11	rough endoplasmic reticulum	BGLAP,BGLAP2,BGLAP3
CS8-8	TRUE	0.00182	122	3	3	1	0.025	GO:0043204	CC	1	perikaryon	BGLAP,BGLAP2,BGLAP3
CS8-8	TRUE	0.00859	2	25	2	0.08	1	GO:0005584	CC	9	collagen type I trimer	COL1A1,COL1A2
CS8-8	TRUE	0.01	135	25	5	0.2	0.037	GO:0062023	CC	3	collagen-containing extracellular matrix	SERPINF1,COL1A1,VIT,COL1A2,OMD
CS8-8	TRUE	6.17e-09	3	3	3	1	1	GO:0008147	MF	6	structural constituent of bone	BGLAP,BGLAP2,BGLAP3
CS8-8	TRUE	0.0049	12	29	3	0.103	0.25	GO:0048407	MF	4	platelet-derived growth factor binding	COL1A1,PDGFRA,COL1A2
CS8-9	TRUE	1.08e-10	2515	137	62	0.453	0.025	GO:0048513	BP	8	animal organ development	TCF7,CKB,TGFB1,INSIG2,WISP1,MEF2C,HSPB7,CRIP2,IHH,PLCD1,PTPRS,PTGIS,ATP2B1,RPS6KB1,ANGPT1,CDKN1A,BAMBI,DKK1,VLDLR,IFITM5,PDGFA,FN1,COL5A1,FRZB,BMP2,COL11A1,COL24A1,IBSP,DMP1,NPY,MEF2A,NUPR1,AP1S2,HPGD,IRX5,SMPD3,CRYAB,PTH1R,BMP8A,CDO1,GPC1,CHST11,FRAS1,NME1,SPNS2,SH3PXD2B,MUSTN1,INSIG1,CD109,CD24A,ROBO2,ADAMTS18,TMEM119,PHEX,SP7,KALRN,TNFRSF11B,PTPRZ1,FAT1,ROM1,HEG1,SLC8A3
CS8-9	TRUE	0.000119	180	101	11	0.109	0.061	GO:0030198	BP	20	extracellular matrix organization	TGFB1,IHH,P3H4,P4HA1,FN1,COL5A1,COL11A1,IBSP,DMP1,SH3PXD2B,TNFRSF11B
CS8-9	TRUE	0.000126	722	72	17	0.236	0.024	GO:0008284	BP	18	positive regulation of cell proliferation	TIMP1,TGFB1,WISP1,MEF2C,CRIP2,IHH,CDKN1A,BAMBI,PDGFA,FN1,BMP2,HPGD,PTH1R,NME1,CD24A,TMEM119,PTPRZ1
CS8-9	TRUE	0.000171	7	19	3	0.158	0.429	GO:0071374	BP	19	cellular response to parathyroid hormone stimulus	SOST,MEF2C,PHEX
CS8-9	TRUE	0.000807	40	53	5	0.094	0.125	GO:2000725	BP	5	regulation of cardiac muscle cell differentiation	TGFB1,WISP1,MEF2C,DKK1,BMP2
CS8-9	TRUE	0.000858	86	78	7	0.09	0.081	GO:0002062	BP	1	chondrocyte differentiation	TGFB1,MEF2C,IHH,BMP2,COL11A1,PTH1R,CHST11
CS8-9	TRUE	0.00145	198	53	8	0.151	0.04	GO:0043406	BP	17	positive regulation of MAP kinase activity	TGFB1,MEF2C,GADD45G,DKK1,PDGFA,BMP2,CSPG4,CD24A
CS8-9	TRUE	0.00305	64	180	8	0.044	0.125	GO:0006029	BP	23	proteoglycan metabolic process	IHH,BMP2,COL11A1,GPC1,CHST11,MUSTN1,CHST13,B3GAT3
CS8-9	TRUE	0.00821	1363	87	23	0.264	0.017	GO:0010941	BP	13	regulation of cell death	TIMP1,TGFB1,WISP1,MEF2C,IHH,PTGIS,UNC5B,RPS6KB1,GADD45G,CDKN1A,DKK1,FN1,FRZB,BMP2,NUPR1,HPGD,CRYAB,BMP8A,CHST11,NME1,ACKR3,CD24A,PTPRZ1
CS8-9	TRUE	0.00923	9	53	3	0.057	0.333	GO:0003128	BP	26	heart field specification	MEF2C,DKK1,BMP2
CS8-9	TRUE	0.0104	181	53	7	0.132	0.039	GO:0071560	BP	9	cellular response to transforming growth factor beta stimulus	TGFB1,MEF2C,BAMBI,BMP2,HPGD,BMP8A,CD109
CS8-9	TRUE	0.0104	181	53	7	0.132	0.039	GO:0090092	BP	24	regulation of transmembrane receptor protein serine/threonine kinase signaling pathway	SOST,TGFB1,BAMBI,DKK1,BMP2,BMP8A,CD109
CS8-9	TRUE	0.0109	2	31	2	0.065	1	GO:0048073	BP	27	regulation of eye pigmentation	IHH,SPNS2
CS8-9	TRUE	0.0187	19	101	4	0.04	0.211	GO:0042481	BP	10	regulation of odontogenesis	TGFB1,BMP2,DMP1,TNFRSF11B
CS8-9	TRUE	0.026	624	61	12	0.197	0.019	GO:0000165	BP	16	MAPK cascade	TGFB1,MEF2C,GADD45G,DKK1,PDGFA,FN1,BMP2,CRYAB,BMP8A,CSPG4,ACKR3,CD24A
CS8-9	TRUE	0.0297	958	137	24	0.175	0.025	GO:0007155	BP	6	cell adhesion	TGFB1,WISP1,IHH,PTPRS,ANGPT1,SDC3,FN1,COL5A1,BMP2,FBLN7,IBSP,DMP1,NT5E,KANK1,ACKR3,CD24A,ROBO2,JAM2,ADAMTS18,CD2AP,PTPRZ1,FAT1,ROM1,ITGA10
CS8-9	TRUE	0.0447	384	137	14	0.102	0.036	GO:0009611	BP	25	response to wounding	TIMP1,TGFB1,PTPRS,RPS6KB1,ANXA8,PDGFA,FN1,COL5A1,KANK1,MUSTN1,CD109,CD24A,ADAMTS18,ARHGAP24
CS8-9	TRUE	2.63e-10	1326	76	31	0.408	0.023	GO:0005576	CC	4	extracellular region	TIMP1,SOST,TGFB1,WISP1,IHH,PCOLCE2,PTGIS,DKK1,VLDLR,PDGFA,FN1,COL5A1,FRZB,BMP2,FBLN7,COL11A1,COL24A1,IBSP,DMP1,FAM3C,NPY,PCSK6,HPGD,BMP8A,PRSS35,RAMP1,P3H2,METRNL,SEMA3D,CD109,PTPRZ1
CS8-9	TRUE	2.75e-06	6075	194	124	0.639	0.02	GO:0016020	CC	21	membrane	FKBP10,SSR4,SLC39A13,FKBP11,INSIG2,IHH,PLCD1,PANX3,PTPRS,GORASP2,NCF1,NDUFA1,PTGIS,BAIAP2L2,MYO1B,P4HA2,SEC63,ATP2B1,UNC5B,PTPRR,TMBIM4,RPS6KB1,SLC13A5,AP3M1,ANXA8,ITM2B,ANGPT1,CD200,BAMBI,RAB27B,DKK1,VLDLR,SCD2,INPP5A,IFITM5,SDC3,PDGFA,INPP4A,FN1,PPP2R5A,GALNT3,FRZB,CREB3L1,BMP2,TPD52,SSR3,SLC16A4,SLC44A1,FAM3C,SEC61A1,EDEM1,GSG1,RERG,SYTL2,CHST15,SWAP70,AP1S2,LEPROTL1,HPGD,SMPD3,CRYAB,LDLR,NT5E…
CS8-9	TRUE	0.00223	3068	194	71	0.366	0.023	GO:0012505	CC	28	endomembrane system	SOST,FKBP10,SSR4,SLC39A13,TGFB1,INSIG2,P3H4,PANX3,PTPRS,GORASP2,NCF1,PTGIS,MYO1B,P4HA2,SEC63,P4HA1,TMBIM4,AP3M1,ANXA8,ITM2B,RAB27B,PRRC1,VLDLR,SCD2,SDC3,FAM20C,SGK3,GALNT3,CREB3L1,TPD52,SSR3,FAM3C,NPY,SEC61A1,EDEM1,GSG1,SYTL2,CHST15,AP1S2,LEPROTL1,SMPD3,CRYAB,LDLR,INPPL1,BET1,MAMDC2,KCNK1,GPC1,CHST11,NDRG4,SCD1,GALNT6,LDLRAP1,SMIM14,P3H2,OST4,SEC24D,HS3ST6,PACSIN1,ACKR3,INSIG1,GCHFR,TMEM119,CHST1…
CS8-9	TRUE	0.00911	292	61	9	0.148	0.031	GO:0045177	CC	22	apical part of cell	MYO1B,ATP2B1,RAB27B,VLDLR,FN1,PTH1R,CSPG4,KCNK1,FAT1
CS8-9	TRUE	0.000411	120	30	6	0.2	0.05	GO:0019838	MF	7	growth factor binding	WISP1,PDGFA,COL5A1,PCSK6,CD109,PTPRZ1
CS8-9	TRUE	0.00409	116	73	7	0.096	0.06	GO:0008201	MF	2	heparin binding	WISP1,PCOLCE2,FN1,COL5A1,FBLN7,COL11A1,PCSK6
