# Supplementary material for: Single-cell analysis identifies a key role for Hhip in murine coronal suture development
Source: Nat Commun. 2021 Dec 8;12:7132. doi: 10.1038/s41467-021-27402-5 (PMC8655033; doi:10.1038/s41467-021-27402-5)
Supplement: Supplementary file 4 — Supplementary Data 2 [file 41467_2021_27402_MOESM4_ESM.xlsx]

## Sheet: Legend
Supplementary Dataset 2. Human and murine craniosynostosis genes
Sheet Name	Sheet Description
HCS_all	Human genes (96) associated with craniosynostosis (CS) involving any calvarial suture. See 1) S. R. F. Twigg, A. O. M. Wilkie, A genetic-pathophysiological framework for craniosynostosis. Am. J. Hum. Genet. 97, 359–377 (2015), and 2) J. A. C. Goos, I. M. J. Mathijssen, Genetic causes of craniosynostosis: an update. Mol. Syndromol. 10, 6–23 (2019).
HCS_coronal incl. multisuture	Subset of human genes in HCS_all (57) associated with craniosynostosis (CS) involving the coronal suture, including multisuture involvement.
MCS_all	Murine genes (31) associated with craniosynostosis (CS) involving any calvarial suture. See 1) G. Holmes, The role of vertebrate models in understanding craniosynostosis. Childs. Nerv. Syst. 28, 1471–1481 (2012) and, 2) K. K. L. Lee, P. Stanier, E. Pauws, Mouse models of syndromic craniosynostosis. Mol. Syndromol. 10, 58–73 (2019).
MCS_coronal incl. multisuture	Subset of murine genes in MCS_all (23) associated with craniosynostosis (CS) involving the coronal suture, including multisuture involvement.

## Sheet: HCS _all
ABCC9
ADAMTSL4
AHDC1
ALPL
ALX4
ASXL1
ATR
B3GAT3
BMP2
BRAF
CD96
CDC45
CHST3
COLEC11
CRTAP
CTSK
CYP26B1
DPH1
EFNA4
EFNB1
ERF
ESCO2
FAM20C
FBN1
FGF9
FGFR1
FGFR2
FGFR3
FLNA
FREM1
FTO
GLI3
GLIS3
GNAS
GNPTAB
GPC3
HNRNPK
HUWE1
IDS
IDUA
IFT122
IFT140
IFT43
IGF1R
IHH
IL11RA
IL6ST
IRX5
JAG1
KANSL1
KAT6A
KAT6B
KMT2D
KRAS
LMX1B
LRP5
MASP1
MED13L
MEGF8
MSX2
NFIA
NTRK2
OSTEM1
P4HB
PHEX
POR
PPP1CB
PTPN11
PTPRD
RAB23
RECQL4
RSPRY1
RUNX2
SCARF2
SCN4A
SEC24D
SH3PXD2B
SHOC2
SKI
SLC25A24
SMAD6
SMC1A
SMO
SOX6
SPECC1L
STAT3
TCF12
TGFBR1
TGFBR2
TMCO1
TWIST1
WDR19
WDR35
ZEB2
ZIC1
ZNF462

## Sheet: HCS _coronal incl. multisuture
ABCC9
ADAMTSL4
AHDC1
ALPL
ATR
CDC45
CRTAP
CTSK
CYP26B1
EFNA4
EFNB1
ERF
ESCO2
FAM20C
FBN1
FGFR1
FGFR2
FGFR3
FLNA
GNAS
GNPTAB
GPC3
HNRNPK
HUWE1
IGF1R
IHH
IL11RA
IL6ST
IRX5
JAG1
KAT6A
KMT2D
KRAS
LMX1B
MEGF8
MSX2
NTRK2
OSTEM1
P4HB
POR
PPP1CB
RAB23
RECQL4
RSPRY1
SHOC2
SKI
SLC25A24
SMO
SOX6
SPECC1L
STAT3
TCF12
TGFBR1
TGFBR2
TWIST1
ZEB2
ZIC1

## Sheet: MCS _all
Alpl
Axin2
Bcl11b
Bmpr1A
Dusp6
Efnb1
EphA4
Erf
Ezh2
Fgf3
Fgf4
Fgf9
Fgfrl1
Fgfr1
Fgfr2
Fgfr3
Frem1
Fuz
Gdf6
Gli3
Il11ra
Irf6
Jag1
Lmx1b
Msx2
Nell1
Pdgfra
Ptch1
Runx2
Tcf12
Twist1

## Sheet: MCS _coronal incl. multisuture
Alpl
Axin2
Bcl11b
Dusp6
Efnb1
EphA4
Erf
Ezh2
Fgf9
Fgfr1
Fgfr2
Fgfr3
Fuz
Gdf6
Irf6
Jag1
Lmx1b
Msx2
Nell1
Pdgfra
Runx2
Tcf12
Twist1
