# Supplementary material for: Single-cell analysis identifies a key role for Hhip in murine coronal suture development
Source: Nat Commun. 2021 Dec 8;12:7132. doi: 10.1038/s41467-021-27402-5 (PMC8655033; doi:10.1038/s41467-021-27402-5)
Supplement: Supplementary file 6 — Source Data [file 41467_2021_27402_MOESM6_ESM.xlsx]

## Sheet: Figure 5e
E16.5 embryo identity	Section number	Number of EdU+ cells in frontal osteogenic front	Number of DAPI+ cells in frontal osteogenic front	Number of EdU+ cells in parietal osteogenic front	Number of DAPI+ cells in parietal osteogenic front	Number of EdU+ cells in suture mesenchyme	Number of DAPI+ cells in suture mesenchyme		Percentage of EdU+ cells in frontal osteogenic front	Percentage of EdU+ cells in parietal osteogenic front	Percentage of EdU+ cells in suture mesenchyme		Average percentage of EdU+ cells in frontal osteogenic front per embryo per section (% Frontal EdU)	Average percentage of EdU+ cells in parietal osteogenic front per embryo per section (% Parietal EdU)	Average percentage of EdU+ cells in suture mesenchyme per embryo per section (% SM EdU)
WT #1	1	2	24	19	40	2	11		8.33333	47.5	18.1818		20.7524	30.4665	19.6726
	2	5	34	15	53	3	15		14.7059	28.3019	20
	3	9	29	14	50	4	17		31.0345	28	23.5294
	4	12	39	11	50	4	13		30.7692	22	30.7692
	5	7	37	13	49	1	17		18.9189	26.5306	5.88235
WT #2	1	8	33	11	38	3	22		24.2424	28.9474	13.6364		15.4528	27.3185	15.4745
	2	6	36	15	46	3	27		16.6667	32.6087	11.1111
	3	7	55	11	42	9	32		12.7273	26.1905	28.125
	4	7	68	15	52	6	50		10.2941	28.8462	12
	5	8	60	8	40	3	24		13.3333	20	12.5
WT #3	1	8	43	8	48	3	12		18.6047	16.6667	25		15.3025	21.2462	15.0196
	2	5	32	11	33	0	14		15.625	33.3333	0
	3	5	50	11	50	2	17		10	22	11.7647
	4	11	51	12	48	2	15		21.5686	25	13.3333
	5	6	56	6	65	4	16		10.7143	9.23077	25
Hhip-/- #1	1	13	48	12	51	5	12		27.0833	23.5294	41.6667		16.7163	28.5664	41.5171
	2	4	45	15	51	2	10		8.88889	29.4118	20
	3	9	36	21	55	4	10		25	38.1818	40
	4	7	42	15	46	4	13		16.6667	32.6087	30.7692
	5	5	52	12	48	2	12		9.61538	25	16.6667
	6	6	46	17	75	1	1		13.0435	22.6667	100
Hhip-/- #2	1	11	40	16	50	1	11		27.5	32	9.09091		19.8751	24.446	8.34199
	2	6	54	10	44	1	7		11.1111	22.7273	14.2857
	3	9	46	8	50	0	8		19.5652	16	0
	4	6	32	16	47	1	10		18.75	34.0426	10
	5	11	49	11	63	1	12		22.449	17.4603	8.33333
Hhip-/- #3	1	4	29	12	45	1	10		13.7931	26.6667	10		16.5937	25.2417	19.9069
	2	5	30	12	42	2	8		16.6667	28.5714	25
	3	7	37	8	44	2	10		18.9189	18.1818	20
	4	6	36	14	65	1	13		16.6667	21.5385	7.69231
	5	11	65	10	32	7	19		16.9231	31.25	36.8421
Summary:		% Frontal EdU	% Parietal EdU	% SM EdU
WT #1		20.7524	30.4665	19.6726
WT #2		15.4528	27.3185	15.4745
WT #3		15.3025	21.2462	15.0196
Hhip-/- #1		16.7163	28.5664	41.5171
Hhip-/- #2		19.8751	24.446	8.34199
Hhip-/- #3		16.5937	25.2417	19.9069
WT	Average	17.1692	26.3437	16.7222
	SD	3.10401	4.68683	2.56517
Hhip-/-	Average	17.7283	26.0847	23.2553
	SD	1.86012	2.18572	16.8391

## Sheet: Figure 5f
E16.5 embryo identity	Section number	Number of DAPI+ cells in frontal osteogenic front	Number of DAPI+ cells in parietal osteogenic front	Number of DAPI+ cells in suture mesenchyme		Average number of DAPI+ cells in frontal osteogenic front per embryo per section (Frontal cell number)	Average number of DAPI+ cells in parietal osteogenic front per embryo per section (Parietal cell number)	Average number of DAPI+ cells in suture mesenchyme per embryo per section (SM cell number)
WT #1	1	24	40	11		32.6	48.4	14.6
	2	34	53	15
	3	29	50	17
	4	39	50	13
	5	37	49	17
WT #2	1	33	38	22		50.4	43.6	31
	2	36	46	27
	3	55	42	32
	4	68	52	50
	5	60	40	24
WT #3	1	43	48	12		46.4	48.8	14.8
	2	32	33	14
	3	50	50	17
	4	51	48	15
	5	56	65	16
Hhip-/- #1	1	48	51	12		44.8333	54.3333	9.66667
	2	45	51	10
	3	36	55	10
	4	42	46	13
	5	52	48	12
	6	46	75	1
Hhip-/- #2	1	40	50	11		44.2	50.8	9.6
	2	54	44	7
	3	46	50	8
	4	32	47	10
	5	49	63	12
Hhip-/- #3	1	29	45	10		39.4	45.6	12
	2	30	42	8
	3	37	44	10
	4	36	65	13
	5	65	32	19
Summary:		Frontal cell number	Parietal cell number	SM cell number
WT #1		32.6	48.4	14.6
WT #2		50.4	43.6	31
WT #3		46.4	48.8	14.8
Hhip-/- #1		44.8333	54.3333	9.66667
Hhip-/- #2		44.2	50.8	9.6
Hhip-/- #3		39.4	45.6	12
WT	Average	43.1333	46.9333	20.1333
	SD	9.33881	2.89367	9.41134
Hhip-/-	Average	42.8111	50.2444	10.4222
	SD	2.97103	4.39309	1.3668

## Sheet: Figure 6e
E18.5 embryo identity	Section number	Number of EdU+ cells in frontal osteogenic front	Number of DAPI+ cells in frontal osteogenic front	Number of EdU+ cells in parietal osteogenic front	Number of DAPI+ cells in parietal osteogenic front	Number of EdU+ cells in suture mesenchyme	Number of DAPI+ cells in suture mesenchyme		Percentage of EdU+ cells in frontal osteogenic front	Percentage of EdU+ cells in parietal osteogenic front	Percentage of EdU+ cells in suture mesenchyme		Average percentage of EdU+ cells in frontal osteogenic front per embryo per section (% Frontal EdU)	Average percentage of EdU+ cells in parietal osteogenic front per embryo per section (% Parietal EdU)	Average percentage of EdU+ cells in suture mesenchyme per embryo per section (% SM EdU)
WT #1	1	9	29	8	38	6	76		31.0345	21.0526	7.89474		27.8298	23.6822	10.5643
	2	8	27	5	21	3	59		29.6296	23.8095	5.08475
	3	7	22	8	28	9	54		31.8182	28.5714	16.6667
	4	7	35	8	29	6	66		20	27.5862	9.09091
	5	8	30	4	23	10	71		26.6667	17.3913	14.0845
WT #2	1	9	34	9	22	14	71		26.4706	40.9091	19.7183		19.214	31.0658	13.5508
	2	4	28	15	35	6	50		14.2857	42.8571	12
	3	6	49	12	37	5	41		12.2449	32.4324	12.1951
	4	6	35	3	23	5	49		17.1429	13.0435	10.2041
	5	7	27	6	23	6	44		25.9259	26.087	13.6364
WT #3	1	9	35	10	40	5	57		25.7143	25	8.77193		19.6878	21.9748	13.5819
	2	8	38	6	28	6	57		21.0526	21.4286	10.5263
	3	5	30	7	34	5	45		16.6667	20.5882	11.1111
	4	7	33	8	24	7	48		21.2121	33.3333	14.5833
	5	4	29	2	21	11	48		13.7931	9.52381	22.9167
WT #4	1	6	30	3	22	4	63		20	13.6364	6.34921		15.3779	16.5677	5.44689
	2	4	33	5	26	3	54		12.1212	19.2308	5.55556
	3	7	26	4	25	4	70		26.9231	16	5.71429
	4	4	27	3	19	4	80		14.8148	15.7895	5
	5	1	33	4	22	3	65		3.0303	18.1818	4.61538
WT #5	1	4	37	3	17	3	45		10.8108	17.6471	6.66667		18.8778	24.6982	12.1525
	2	7	27	6	21	4	37		25.9259	28.5714	10.8108
	3	8	42	3	18	13	69		19.0476	16.6667	18.8406
	4	5	25	6	18	8	60		20	33.3333	13.3333
	5	8	43	6	22	7	63		18.6047	27.2727	11.1111
WT #6	1	2	37	4	20	1	41		5.40541	20	2.43902		22.405	22.7292	10.7244
	2	7	24	7	24	1	49		29.1667	29.1667	2.04082
	3	5	33	6	29	3	16		15.1515	20.6897	18.75
	4	5	28	3	19	6	36		17.8571	15.7895	16.6667
	5	12	27	7	25	7	51		44.4444	28	13.7255
Hhip-/- #1	1	1	32	6	28	3	20		3.125	21.4286	15		10.8713	19.8634	12.8841
	2	6	36	2	29	4	24		16.6667	6.89655	16.6667
	3	1	41	8	31	1	15		2.43902	25.8065	6.66667
	4	1	23	5	27	1	23		4.34783	18.5185	4.34783
	5	10	36	8	30	5	23		27.7778	26.6667	21.7391
Hhip-/- #2	1	9	36	8	30	3	10		25	26.6667	30		15.6463	21.1427	16.0241
	2	6	31	5	39	5	28		19.3548	12.8205	17.8571
	3	7	40	8	27	3	16		17.5	29.6296	18.75
	4	6	46	4	26	0	22		13.0435	15.3846	0
	5	1	30	7	33	5	37		3.33333	21.2121	13.5135
Hhip-/- #3	1	7	27	8	34	4	45		25.9259	23.5294	8.88889		19.9365	20.798	8.9646
	2	5	24	5	28	3	25		20.8333	17.8571	12
	3	4	39	7	27	1	26		10.2564	25.9259	3.84615
	4	8	50	4	19	2	31		16	21.0526	6.45161
	5	8	30	5	32	3	22		26.6667	15.625	13.6364
Hhip-/- #4	1	8	49	6	39	0	9		16.3265	15.3846	0		9.63144	15.5555	4
	2	6	52	6	40	0	10		11.5385	15	0
	3	5	44	7	46	0	16		11.3636	15.2174	0
	4	3	42	6	31	1	10		7.14286	19.3548	10
	5	1	56	5	39	2	20		1.78571	12.8205	10
Hhip-/- #5	1	10	57	6	49	6	21		17.5439	12.2449	28.5714		15.5895	18.6279	14.3936
	2	4	43	6	34	2	12		9.30233	17.6471	16.6667
	3	6	42	7	50	2	19		14.2857	14	10.5263
	4	9	34	7	31	1	27		26.4706	22.5806	3.7037
	5	3	29	8	30	3	24		10.3448	26.6667	12.5
Hhip-/- #6	1	7	30	6	33	3	19		23.3333	18.1818	15.7895		16.4988	22.4022	11.8332
	2	7	43	5	39	1	11		16.2791	12.8205	9.09091
	3	5	41	10	34	0	7		12.1951	29.4118	0
	4	9	43	9	33	2	14		20.9302	27.2727	14.2857
	5	4	41	9	37	4	20		9.7561	24.3243	20
Summary:		% Frontal EdU	% Parietal EdU	% SM EdU
WT #1		27.8298	23.6822	10.5643
WT #2		19.214	31.0658	13.5508
WT #3		19.6878	21.9748	13.5819
WT #4		15.38	16.57	5.45
WT #5		18.88	24.7	12.15
WT #6		22.41	22.73	10.72
Hhip-/- #1		9.63144	15.5555	4
Hhip-/- #2		15.5895	18.6279	14.3936
Hhip-/- #3		16.4988	22.4022	11.8332
Hhip-/- #4		10.8713	19.8634	12.8841
Hhip-/- #5		15.6463	21.1427	16.0241
Hhip-/- #6		19.9365	20.798	8.9646
WT	Average	20.5669	23.4538	11.0028
	SD	4.20712	4.68286	3.0188
Hhip-/-	Average	14.6956	19.7316	11.3499
	SD	3.81293	2.40568	4.32228

## Sheet: Figure 6f
E18.5 embryo identity	Section number	Number of DAPI+ cells in frontal osteogenic front	Number of DAPI+ cells in parietal osteogenic front	Number of DAPI+ cells in suture mesenchyme		Average number of DAPI+ cells in frontal osteogenic front per embryo per section (Frontal cell number)	Average number of DAPI+ cells in parietal osteogenic front per embryo per section (Parietal cell number)	Average number of DAPI+ cells in suture mesenchyme per embryo per section (SM cell number)
WT #1	1	29	38	76		28.6	27.8	65.2
	2	27	21	59
	3	22	28	54
	4	35	29	66
	5	30	23	71
WT #2	1	34	22	71		34.6	28	51
	2	28	35	50
	3	49	37	41
	4	35	23	49
	5	27	23	44
WT #3	1	35	40	57		33	29.4	51
	2	38	28	57
	3	30	34	45
	4	33	24	48
	5	29	21	48
WT #4	1	30	22	63		29.8	22.8	66.4
	2	33	26	54
	3	26	25	70
	4	27	19	80
	5	33	22	65
WT #5	1	37	17	45		34.8	19.2	54.8
	2	27	21	37
	3	42	18	69
	4	25	18	60
	5	43	22	63
WT #6	1	37	20	41		29.8	23.4	38.6
	2	24	24	49
	3	33	29	16
	4	28	19	36
	5	27	25	51
Hhip-/- #1	1	32	28	20		33.6	29	21
	2	36	29	24
	3	41	31	15
	4	23	27	23
	5	36	30	23
Hhip-/- #2	1	36	30	10		36.6	31	22.6
	2	31	39	28
	3	40	27	16
	4	46	26	22
	5	30	33	37
Hhip-/- #3	1	27	34	45		34	28	29.8
	2	24	28	25
	3	39	27	26
	4	50	19	31
	5	30	32	22
Hhip-/- #4	1	49	39	9		48.6	39	13
	2	52	40	10
	3	44	46	16
	4	42	31	10
	5	56	39	20
Hhip-/- #5	1	57	49	21		41	38.8	20.6
	2	43	34	12
	3	42	50	19
	4	34	31	27
	5	29	30	24
Hhip-/- #6	1	30	33	19		39.6	35.2	14.2
	2	43	39	11
	3	41	34	7
	4	43	33	14
	5	41	37	20
Summary:		Frontal cell number	Parietal cell number	SM cell number
WT #1		28.6	27.8	65.2
WT #2		34.6	28	51
WT #3		33	29.4	51
WT #4		29.8	22.8	66.4
WT #5		34.8	19.2	54.8
WT #6		29.8	23.4	38.6
Hhip-/- #1		33.6	29	21
Hhip-/- #2		36.6	31	22.6
Hhip-/- #3		34	28	29.8
Hhip-/- #4		48.6	39	13
Hhip-/- #5		41	38.8	20.6
Hhip-/- #6		39.6	35.2	14.2
WT	Average	31.7667	25.1	54.5
	SD	2.70234	3.92887	10.3296
Hhip-/-	Average	38.9	33.5	20.2
	SD	5.59249	4.85757	6.10835
